# Supplementary material for: Tetra­aquabis­(2-sulfamoylbenzoato)manganese(II)
Source: Acta Crystallogr Sect E Struct Rep Online. 2008 Sep 20;64(Pt 10):m1293–4. doi: 10.1107/S1600536808029450 (PMC2959390; doi:10.1107/S1600536808029450)
Supplement: Supplementary file 1 [file e-64-m1293-sup1.cif]

##############################################################################
###                                                                        ###
###        Electronic paper (Acta Crystallographica Section E)             ###
###                                                                        ###
##############################################################################
#                                                                            #
# This CIF contains the data in a paper accepted for publication in Acta     #
# Crystallographica Section E. It conforms to the requirements of Notes      #
# for Authors for Section E, and has been peer reviewed under the auspices   #
# of the IUCr Commission on Journals.                                        #
#                                                                            #
# Full details of the Crystallographic Information File format               #
# are given in the paper "The Crystallographic Information File (CIF):       #
# a New Standard Archive File for Crystallography" by S. R. Hall, F. H.      #
# Allen and I. D. Brown [Acta Cryst. (1991), A47, 655-685].                  #
#                                                                            #
# The current version of the core CIF dictionary is obtainable from          #
# ftp://ftp.iucr.org/pub/cif_core.dic. The current version number is 2.4.    #
#                                                                            #
# Software is freely available for graphical display of the structure(s) in  #
# this CIF.  For information consult the CIF home page http://www.iucr.org/  #
# cif/home.html                                                              #
#                                                                            #
# This file may be used for bona fide research purposes within the           #
# scientific community so long as proper attribution is given to the journal # 
# article from which it was obtained.                                        #
#                                                                            #
##############################################################################
                                             
data_global
_audit_creation_method     ?
_journal_date_recd_electronic     2008-09-12
_journal_date_accepted     2008-09-14
_journal_name_full     'Acta Crystallographica, Section E'
_journal_year     2008
_journal_volume     64
_journal_issue     10
_journal_page_first     m1293
_journal_page_last     m1294
_journal_paper_category     QM
_journal_coeditor_code     FJ2154
_publ_contact_author
;Muhammad Nawaz Tahir
University of Sargodha
Department of Physics
Sargodha
Pakistan
;
_publ_contact_author_email     'dmntahir_uos@yahoo.com'
_publ_contact_author_fax     '0092 48 32 22 121'
_publ_contact_author_phone     '0092 48 92 30 170'
_publ_section_title
;
Tetraaquabis(2-sulfamoylbenzoato)manganese(II)
;
loop_
    _publ_author_name
    _publ_author_address
    'Rehana Akram'
;
Department of Chemistry
University of Sargodha
Sargodha
Pakistan
;
    'Siddiqui, Waseeq Ahmad'
;
Department of Chemistry
University of Sargodha
Sargodha
Pakistan
;
    'Tahir, M. Nawaz'
;
Department of Physics
University of Sargodha
Sargodha
Pakistan
;
    'Siddiqui, Hamid Latif'
;
Institute of Chemistry
University of the Punjab
Lahore
Pakistan
;
    'Iqbal, Amjid'
;
Institute of Chemistry
University of the Punjab
Lahore
Pakistan
;
data_I
_audit_creation_method     SHELXL-97
_chemical_name_systematic
;
Tetraaquabis(2-sulfamoylbenzoato)manganese(II)
;
_chemical_name_common     ?
_chemical_formula_moiety     'C14 H20 Mn1 N2 O12 S2'
_chemical_formula_sum     'C14 H20 Mn1 N2 O12 S2'
_chemical_formula_iupac     '[Mn (C7 H6 N O4 S)2 (H2 O)4]'
_chemical_formula_weight     527.38
_chemical_melting_point     ?
_symmetry_cell_setting     monoclinic
_symmetry_space_group_name_H-M     'P 21/c'
_symmetry_space_group_name_Hall     '-P 2ybc'
loop_
    _symmetry_equiv_pos_site_id
    _symmetry_equiv_pos_as_xyz
    1 x,y,z
    2 -x,1/2+y,1/2-z
    3 -x,-y,-z
    4 x,1/2-y,1/2+z
_cell_length_a     15.2442(4)
_cell_length_b     8.2835(2)
_cell_length_c     7.9188(2)
_cell_angle_alpha     90
_cell_angle_beta     99.9710(10)
_cell_angle_gamma     90
_cell_volume     984.85(4)
_cell_formula_units_Z     2
_cell_measurement_reflns_used     2445
_cell_measurement_theta_min     1.36
_cell_measurement_theta_max     28.30
_cell_measurement_temperature     296(2)
_exptl_crystal_description     prismatic
_exptl_crystal_colour     colourless
_exptl_crystal_size_max     0.20
_exptl_crystal_size_mid     0.15
_exptl_crystal_size_min     0.12
_exptl_crystal_density_diffrn     1.778
_exptl_crystal_density_meas     ?
_exptl_crystal_density_method     'not measured'
_exptl_crystal_F_000     542
_exptl_absorpt_coefficient_mu     0.952
_exptl_absorpt_correction_type     multi-scan
_exptl_absorpt_process_details     '(SADABS; Bruker, 2007)'
_exptl_absorpt_correction_T_min     0.840
_exptl_absorpt_correction_T_max     0.895
_exptl_special_details
;
;
_diffrn_ambient_temperature     296(2)
_diffrn_radiation_type     MoK\a
_diffrn_radiation_wavelength     0.71073
_diffrn_radiation_source     'fine-focus sealed tube'
_diffrn_radiation_monochromator     graphite
_diffrn_measurement_device_type     'Bruker KAPPA APEXII CCD'
_diffrn_measurement_method     \w
_diffrn_detector_area_resol_mean     7.50
_diffrn_reflns_number     10903
_diffrn_reflns_av_R_equivalents     0.0273
_diffrn_reflns_av_sigmaI/netI     0.0202
_diffrn_reflns_theta_min     1.36
_diffrn_reflns_theta_max     28.30
_diffrn_reflns_theta_full     28.30
_diffrn_measured_fraction_theta_max     0.999
_diffrn_measured_fraction_theta_full     0.999
_diffrn_reflns_limit_h_min     -20
_diffrn_reflns_limit_h_max     20
_diffrn_reflns_limit_k_min     -11
_diffrn_reflns_limit_k_max     7
_diffrn_reflns_limit_l_min     -10
_diffrn_reflns_limit_l_max     8
_diffrn_standards_number     0
_diffrn_standards_interval_count     ?
_diffrn_standards_interval_time     ?
_diffrn_standards_decay_%     ?
_refine_special_details
;
Refinement of <i>F</i>^2^ against ALL reflections. The weighted <i>R</i>-factor
<i>wR</i> and goodness of fit <i>S</i> are based on <i>F</i>^2^, conventional
<i>R</i>-factors <i>R</i> are based on <i>F</i>, with <i>F</i> set to zero for
negative <i>F</i>^2^. The threshold expression of <i>F</i>^2^ >
\s(<i>F</i>^2^) is used only for calculating <i>R</i>-factors(gt) <i>etc</i>.
and is not relevant to the choice of reflections for refinement.
<i>R</i>-factors based on <i>F</i>^2^ are statistically about twice as large
as those based on <i>F</i>, and <i>R</i>- factors based on ALL data will be
even larger.
;
_reflns_number_total     2445
_reflns_number_gt     2174
_reflns_threshold_expression     I>2\s(I)
_refine_ls_structure_factor_coef     Fsqd
_refine_ls_matrix_type     full
_refine_ls_R_factor_all     0.0353
_refine_ls_R_factor_gt     0.0286
_refine_ls_wR_factor_gt     0.0914
_refine_ls_wR_factor_ref     0.1057
_refine_ls_goodness_of_fit_ref     1.049
_refine_ls_restrained_S_all     1.049
_refine_ls_number_reflns     2445
_refine_ls_number_parameters     148
_refine_ls_number_restraints     0
_refine_ls_hydrogen_treatment     mixed
_refine_ls_weighting_scheme     calc
_refine_ls_weighting_details
         'calc w=1/[\s^2^(Fo^2^)+(0.0727P)^2^+0.2877P] where P=(Fo^2^+2Fc^2^)/3'
_atom_sites_solution_hydrogens     geom
_atom_sites_solution_primary     direct
_atom_sites_solution_secondary     difmap
_refine_ls_shift/su_max     0.000
_refine_ls_shift/su_mean     0.000
_refine_diff_density_max     0.458
_refine_diff_density_min     -0.396
_refine_ls_extinction_method     none
_refine_ls_extinction_coef     ?
loop_
    _atom_type_symbol
    _atom_type_description
    _atom_type_scat_dispersion_real
    _atom_type_scat_dispersion_imag
    _atom_type_scat_source
    S S 0.1246 0.1234 'International Tables Vol C Tables 4.2.6.8 and 6.1.1.4'
    O O 0.0106 0.0060 'International Tables Vol C Tables 4.2.6.8 and 6.1.1.4'
    N N 0.0061 0.0033 'International Tables Vol C Tables 4.2.6.8 and 6.1.1.4'
    Mn Mn 0.3368 0.7283 'International Tables Vol C Tables 4.2.6.8 and 6.1.1.4'
    H H 0.0000 0.0000 'International Tables Vol C Tables 4.2.6.8 and 6.1.1.4'
    C C 0.0033 0.0016 'International Tables Vol C Tables 4.2.6.8 and 6.1.1.4'
_computing_data_collection     'APEX2 (Bruker, 2007)'
_computing_cell_refinement     'APEX2 (Bruker, 2007)'
_computing_data_reduction     'SAINT (Bruker, 2007)'
_computing_structure_solution     'SHELXS97 (Sheldrick, 2008)'
_computing_structure_refinement     'SHELXL97 (Sheldrick, 2008)'
_computing_molecular_graphics
                   'Ortep3 for Windows (Farrugia, 1997) and PLATON (Spek, 2003)'
_computing_publication_material
;
WinGx publication routines (Farrugia, 1999) and PLATON  (Spek,
2003)
;
loop_
    _atom_site_type_symbol
    _atom_site_label
    _atom_site_fract_x
    _atom_site_fract_y
    _atom_site_fract_z
    _atom_site_U_iso_or_equiv
    _atom_site_thermal_displace_type
    _atom_site_calc_flag
    _atom_site_refinement_flags
    _atom_site_occupancy
    Mn Mn1 0.00000 1.00000 0.00000 0.02020(10)
                                             Uani . . 1.000
    S S1 0.26720(3) 0.44810(6) 0.04336(6) 0.02580(10)
                                                    Uani . . 1.000
    O O1 0.13332(8) 0.92172(17) 0.01231(17) 0.0292(4) Uani . . 1.000
    O O2 0.13202(9) 0.68245(19) 0.1401(2) 0.0399(4) Uani . . 1.000
    O O3 0.19410(10) 0.46089(19) -0.09625(18) 0.0352(4) Uani . . 1.000
    O O4 0.33501(10) 0.33230(18) 0.0254(2) 0.0415(5) Uani . . 1.000
    O O5 0.00686(10) 0.99300(17) 0.28706(18) 0.0334(4) Uani . . 1.000
    O O6 0.05852(9) 1.23701(17) 0.0481(2) 0.0411(5) Uani . . 1.000
    N N1 0.22897(12) 0.3966(2) 0.2145(2) 0.0324(5) Uani . . 1.000
    C C1 0.26985(10) 0.7841(2) 0.0847(2) 0.0213(4) Uani . . 1.000
    C C2 0.31781(10) 0.6410(2) 0.0774(2) 0.0226(4) Uani . . 1.000
    C C3 0.41025(11) 0.6438(3) 0.0899(3) 0.0330(5) Uani . . 1.000
    C C4 0.45577(12) 0.7888(3) 0.1114(3) 0.0407(7) Uani . . 1.000
    C C5 0.40934(13) 0.9313(3) 0.1195(3) 0.0363(6) Uani . . 1.000
    C C6 0.31757(12) 0.9290(2) 0.1056(2) 0.0275(5) Uani . . 1.000
    C C7 0.16968(10) 0.7939(2) 0.0780(2) 0.0224(4) Uani . . 1.000
    H H3 0.44130 0.54792 0.08374 0.0395 Uiso . . 1.000
    H H4 0.51741 0.79050 0.12051 0.0488 Uiso . . 1.000
    H H5 0.43986 1.02886 0.13417 0.0436 Uiso . . 1.000
    H H5A 0.06046 1.01646 0.33453 0.0400 Uiso . . 1.000
    H H5B -0.03444 1.07596 0.31053 0.0400 Uiso . . 1.000
    H H6 0.28707 1.02566 0.11038 0.0330 Uiso . . 1.000
    H H6A 0.02784 1.31074 0.10610 0.0493 Uiso . . 1.000
    H H6B 0.11478 1.24615 0.08246 0.0493 Uiso . . 1.000
    H H11 0.2043(19) 0.467(4) 0.248(3) 0.0389 Uiso . . 1.000
    H H12 0.2695(16) 0.353(3) 0.288(3) 0.0389 Uiso . . 1.000
loop_
    _atom_site_aniso_label
    _atom_site_aniso_U_11
    _atom_site_aniso_U_22
    _atom_site_aniso_U_33
    _atom_site_aniso_U_12
    _atom_site_aniso_U_13
    _atom_site_aniso_U_23
    Mn1 0.0192(2) 0.0176(2) 0.0239(2) 0.00110(10)
                                                0.00400(10)
                                                          0.00010(10)
    S1 0.0248(2) 0.0198(3) 0.0320(2) -0.0007(2) 0.0028(2) -0.0006(2)
    O1 0.0223(6) 0.0287(7) 0.0359(7) 0.0066(5) 0.0028(5) 0.0026(5)
    O2 0.0246(6) 0.0393(8) 0.0591(9) 0.0024(6) 0.0169(6) 0.0163(7)
    O3 0.0339(7) 0.0389(8) 0.0303(7) -0.0078(6) -0.0011(5) -0.0005(6)
    O4 0.0396(8) 0.0245(7) 0.0612(10) 0.0071(6) 0.0114(7) -0.0040(7)
    O5 0.0280(7) 0.0441(9) 0.0276(7) 0.0002(5) 0.0035(5) -0.0005(5)
    O6 0.0301(7) 0.0257(7) 0.0684(10) -0.0049(6) 0.0112(6) -0.0081(7)
    N1 0.0351(9) 0.0273(9) 0.0343(8) -0.0006(7) 0.0046(7) 0.0067(7)
    C1 0.0197(7) 0.0219(8) 0.0224(7) 0.0007(6) 0.0037(5) 0.0033(6)
    C2 0.0185(7) 0.0216(8) 0.0274(8) -0.0005(6) 0.0030(6) 0.0009(6)
    C3 0.0199(8) 0.0326(10) 0.0461(10) 0.0038(7) 0.0049(7) 0.0028(8)
    C4 0.0189(8) 0.0454(13) 0.0571(13) -0.0060(8) 0.0050(8) 0.0049(10)
    C5 0.0304(9) 0.0318(11) 0.0460(11) -0.0121(8) 0.0045(8) 0.0016(9)
    C6 0.0287(8) 0.0223(9) 0.0313(9) -0.0013(7) 0.0045(7) 0.0011(7)
    C7 0.0195(7) 0.0248(8) 0.0232(7) 0.0035(6) 0.0042(5) -0.0023(6)
_geom_special_details
;
Bond distances, angles <i>etc</i>. have been calculated using the rounded
fractional coordinates. All su's are estimated from the variances of the
(full) variance-covariance matrix. The cell e.s.d.'s are taken into account in
the estimation of distances, angles and torsion angles
;
loop_
    _geom_bond_atom_site_label_1
    _geom_bond_atom_site_label_2
    _geom_bond_site_symmetry_1
    _geom_bond_site_symmetry_2
    _geom_bond_distance
    _geom_bond_publ_flag
    Mn1 O1 . . 2.1194(13) yes
    Mn1 O5 . . 2.2582(14) yes
    Mn1 O6 . . 2.1628(14) yes
    Mn1 O1 . 3_575 2.1194(13) yes
    Mn1 O5 . 3_575 2.2582(14) yes
    Mn1 O6 . 3_575 2.1628(14) yes
    S1 O3 . . 1.4313(15) yes
    S1 O4 . . 1.4352(16) yes
    S1 N1 . . 1.6223(17) yes
    S1 C2 . . 1.7746(17) no
    O1 C7 . . 1.265(2) no
    O2 C7 . . 1.234(2) no
    O5 H5A . . 0.8600 no
    O5 H5B . . 0.9700 no
    O6 H6A . . 0.9400 no
    O6 H6B . . 0.8600 no
    N1 H11 . . 0.77(3) no
    N1 H12 . . 0.85(2) no
    C1 C7 . . 1.521(2) no
    C1 C2 . . 1.399(2) no
    C1 C6 . . 1.398(2) no
    C2 C3 . . 1.396(2) no
    C3 C4 . . 1.383(3) no
    C4 C5 . . 1.384(3) no
    C5 C6 . . 1.384(3) no
    C3 H3 . . 0.9300 no
    C4 H4 . . 0.9300 no
    C5 H5 . . 0.9300 no
    C6 H6 . . 0.9300 no
loop_
    _geom_contact_atom_site_label_1
    _geom_contact_atom_site_label_2
    _geom_contact_distance
    _geom_contact_site_symmetry_1
    _geom_contact_site_symmetry_2
    _geom_contact_publ_flag
    S1 O2 3.0246(16) . . no
    S1 H6B 2.9200 . 1_545 no
    O1 O5 3.202(2) . . no
    O1 O6 2.883(2) . . no
    O1 O6 3.1663(19) . 3_575 no
    O1 O5 2.989(2) . 3_575 no
    O1 O3 3.228(2) . 4_565 no
    O1 O2 3.068(2) . 4_564 no
    O2 O1 3.068(2) . 4_565 no
    O2 N1 2.799(2) . . no
    O2 O6 3.099(2) . 3_575 no
    O2 S1 3.0246(16) . . no
    O2 O3 2.895(2) . . no
    O2 O5 2.775(2) . 2_545 no
    O3 C7 3.135(2) . . no
    O3 O5 2.869(2) . 4_564 no
    O3 O6 3.136(2) . 1_545 no
    O3 C6 3.389(2) . 4_564 no
    O3 O1 3.228(2) . 4_564 no
    O3 C7 3.254(2) . 4_564 no
    O3 O2 2.895(2) . . no
    O4 C6 3.420(2) . 1_545 no
    O5 O6 2.765(2) . 2_545 no
    O5 O1 2.989(2) . 3_575 no
    O5 O6 2.967(2) . . no
    O5 O6 3.055(2) . 4_575 no
    O5 O2 2.775(2) . 2_555 no
    O5 O1 3.202(2) . . no
    O5 O3 2.869(2) . 4_565 no
    O6 O5 2.765(2) . 2_555 no
    O6 O3 3.136(2) . 1_565 no
    O6 O5 2.967(2) . . no
    O6 O1 3.1663(19) . 3_575 no
    O6 O2 3.099(2) . 3_575 no
    O6 N1 3.008(2) . 1_565 no
    O6 O5 3.055(2) . 4_574 no
    O6 O1 2.883(2) . . no
    O1 H6 2.4900 . . no
    O1 H6B 2.7700 . . no
    O1 H11 2.68(3) . 4_564 no
    O1 H5B 2.7300 . 3_575 no
    O2 H11 2.19(3) . . no
    O2 H5B 1.8300 . 2_545 no
    O2 H6A 2.8500 . 3_575 no
    O3 H6B 2.6900 . 1_545 no
    O3 H5A 2.0200 . 4_564 no
    O4 H12 2.50(2) . 4_554 no
    O4 H6 2.7600 . 1_545 no
    O4 H3 2.4000 . . no
    O4 H4 2.8900 . 3_665 no
    O5 H6A 1.8500 . 2_545 no
    O6 H5A 2.9100 . . no
    O6 H5A 2.6500 . 4_574 no
    O6 H5B 2.6500 . 4_574 no
    N1 O2 2.799(2) . . no
    N1 O6 3.008(2) . 1_545 no
    N1 H6B 2.2500 . 1_545 no
    C6 O4 3.420(2) . 1_565 no
    C6 O3 3.389(2) . 4_565 no
    C7 O3 3.254(2) . 4_565 no
    C7 O3 3.135(2) . . no
    C3 H5 3.0300 . 2_645 no
    C6 H12 3.08(2) . 4_564 no
    C7 H11 3.03(3) . . no
    C7 H5B 2.9900 . 2_545 no
    H3 O4 2.4000 . . no
    H3 H3 2.5300 . 3_665 no
    H4 O4 2.8900 . 3_665 no
    H5 C3 3.0300 . 2_655 no
    H5A H6A 2.2700 . 2_545 no
    H5A O3 2.0200 . 4_565 no
    H5A O6 2.6500 . 4_575 no
    H5B O2 1.8300 . 2_555 no
    H5B C7 2.9900 . 2_555 no
    H5B H6A 2.2900 . 2_545 no
    H5B O6 2.6500 . 4_575 no
    H5B H6A 2.5500 . 4_575 no
    H6 O1 2.4900 . . no
    H6 O4 2.7600 . 1_565 no
    H6A O5 1.8500 . 2_555 no
    H6A H5A 2.2700 . 2_555 no
    H6A H5B 2.2900 . 2_555 no
    H6A O2 2.8500 . 3_575 no
    H6A H5B 2.5500 . 4_574 no
    H6B S1 2.9200 . 1_565 no
    H6B O3 2.6900 . 1_565 no
    H6B N1 2.2500 . 1_565 no
    H6B H11 2.5100 . 1_565 no
    H11 O2 2.19(3) . . no
    H11 C7 3.03(3) . . no
    H11 H6B 2.5100 . 1_545 no
    H11 O1 2.68(3) . 4_565 no
    H12 O4 2.50(2) . 4_555 no
    H12 C6 3.08(2) . 4_565 no
loop_
    _geom_angle_atom_site_label_1
    _geom_angle_atom_site_label_2
    _geom_angle_atom_site_label_3
    _geom_angle_site_symmetry_1
    _geom_angle_site_symmetry_2
    _geom_angle_site_symmetry_3
    _geom_angle
    _geom_angle_publ_flag
    O1 Mn1 O5 . . . 93.95(5) yes
    O1 Mn1 O6 . . . 84.64(5) yes
    O1 Mn1 O1 . . 3_575 180.00 no
    O1 Mn1 O5 . . 3_575 86.05(5) yes
    O1 Mn1 O6 . . 3_575 95.36(5) yes
    O5 Mn1 O6 . . . 84.27(5) yes
    O1 Mn1 O5 3_575 . . 86.05(5) no
    O5 Mn1 O5 . . 3_575 180.00 no
    O5 Mn1 O6 . . 3_575 95.73(5) no
    O1 Mn1 O6 3_575 . . 95.36(5) no
    O5 Mn1 O6 3_575 . . 95.73(5) no
    O6 Mn1 O6 . . 3_575 180.00 no
    O1 Mn1 O5 3_575 . 3_575 93.95(5) no
    O1 Mn1 O6 3_575 . 3_575 84.64(5) no
    O5 Mn1 O6 3_575 . 3_575 84.27(5) no
    O3 S1 O4 . . . 116.79(9) no
    O3 S1 N1 . . . 108.69(9) no
    O3 S1 C2 . . . 108.09(9) no
    O4 S1 N1 . . . 106.03(9) no
    O4 S1 C2 . . . 108.37(8) no
    N1 S1 C2 . . . 108.63(8) no
    Mn1 O1 C7 . . . 128.58(11) yes
    H5A O5 H5B . . . 111.00 no
    Mn1 O5 H5B . . . 105.00 no
    Mn1 O5 H5A . . . 108.00 no
    Mn1 O6 H6B . . . 120.00 no
    Mn1 O6 H6A . . . 117.00 no
    H6A O6 H6B . . . 110.00 no
    S1 N1 H12 . . . 111.1(16) no
    S1 N1 H11 . . . 111(2) no
    H11 N1 H12 . . . 115(2) no
    C2 C1 C6 . . . 117.85(15) no
    C2 C1 C7 . . . 124.92(14) no
    C6 C1 C7 . . . 117.19(15) no
    S1 C2 C1 . . . 123.55(12) no
    S1 C2 C3 . . . 115.65(14) no
    C1 C2 C3 . . . 120.76(17) no
    C2 C3 C4 . . . 120.1(2) no
    C3 C4 C5 . . . 119.80(18) no
    C4 C5 C6 . . . 120.2(2) no
    C1 C6 C5 . . . 121.27(17) no
    O2 C7 C1 . . . 118.68(15) no
    O1 C7 O2 . . . 126.13(15) no
    O1 C7 C1 . . . 115.15(14) no
    C2 C3 H3 . . . 120.00 no
    C4 C3 H3 . . . 120.00 no
    C3 C4 H4 . . . 120.00 no
    C5 C4 H4 . . . 120.00 no
    C4 C5 H5 . . . 120.00 no
    C6 C5 H5 . . . 120.00 no
    C1 C6 H6 . . . 119.00 no
    C5 C6 H6 . . . 119.00 no
loop_
    _geom_torsion_atom_site_label_1
    _geom_torsion_atom_site_label_2
    _geom_torsion_atom_site_label_3
    _geom_torsion_atom_site_label_4
    _geom_torsion_site_symmetry_1
    _geom_torsion_site_symmetry_2
    _geom_torsion_site_symmetry_3
    _geom_torsion_site_symmetry_4
    _geom_torsion
    _geom_torsion_publ_flag
    O5 Mn1 O1 C7 . . . . 57.48(15) no
    O6 Mn1 O1 C7 . . . . 141.35(15) no
    O5 Mn1 O1 C7 3_575 . . . -122.52(15) no
    O6 Mn1 O1 C7 3_575 . . . -38.65(15) no
    O3 S1 C2 C1 . . . . 46.54(16) no
    O3 S1 C2 C3 . . . . -130.87(15) no
    O4 S1 C2 C1 . . . . 174.00(14) no
    O4 S1 C2 C3 . . . . -3.41(17) no
    N1 S1 C2 C1 . . . . -71.23(16) no
    N1 S1 C2 C3 . . . . 111.36(16) no
    Mn1 O1 C7 O2 . . . . 4.9(3) no
    Mn1 O1 C7 C1 . . . . -172.72(10) no
    C6 C1 C2 S1 . . . . -177.56(12) no
    C6 C1 C2 C3 . . . . -0.3(2) no
    C7 C1 C2 S1 . . . . 4.8(2) no
    C7 C1 C2 C3 . . . . -177.97(17) no
    C2 C1 C6 C5 . . . . -0.3(2) no
    C7 C1 C6 C5 . . . . 177.57(17) no
    C2 C1 C7 O1 . . . . -150.20(16) no
    C2 C1 C7 O2 . . . . 32.0(2) no
    C6 C1 C7 O1 . . . . 32.1(2) no
    C6 C1 C7 O2 . . . . -145.67(16) no
    S1 C2 C3 C4 . . . . 178.11(17) no
    C1 C2 C3 C4 . . . . 0.6(3) no
    C2 C3 C4 C5 . . . . -0.4(3) no
    C3 C4 C5 C6 . . . . -0.2(3) no
    C4 C5 C6 C1 . . . . 0.6(3) no
loop_
    _geom_hbond_atom_site_label_D
    _geom_hbond_atom_site_label_H
    _geom_hbond_atom_site_label_A
    _geom_hbond_site_symmetry_A
    _geom_hbond_distance_DH
    _geom_hbond_distance_HA
    _geom_hbond_distance_DA
    _geom_hbond_angle_DHA
    _geom_hbond_publ_flag
    O5 H5A O3 4_565 0.86 2.02 2.869(2) 167 yes
    O5 H5B O2 2_555 0.97 1.83 2.775(2) 164 yes
    O6 H6A O5 2_555 0.94 1.85 2.765(2) 164 yes
    O6 H6B N1 1_565 0.86 2.25 3.008(2) 148 yes
    N1 H11 O2 . 0.77(3) 2.19(3) 2.799(2) 137(2) yes
    N1 H12 O4 4_555 0.85(2) 2.50(2) 3.300(2) 157(2) yes
    C3 H3 O4 . 0.93 2.40 2.834(3) 108 yes
