# Supplementary material for: Tetra­aquabis­(2-sulfamoylbenzoato)manganese(II)
Source: Acta Crystallogr Sect E Struct Rep Online. 2008 Sep 20;64(Pt 10):m1293–4. doi: 10.1107/S1600536808029450 (PMC2959390; doi:10.1107/S1600536808029450)
Supplement: Supplementary file 2 [file e-64-m1293-Isup2.hkl]

#
# h,k,l, Fc-squared, Fo-squared, sigma(Fo-squared) and status flag
#
data_I
_shelx_title ' WMN in P2(1)/c'
_shelx_refln_list_code          4
_shelx_F_calc_maximum      157.75
_exptl_crystal_F_000       542.00
_reflns_d_resolution_high  0.7495
 
loop_
 _symmetry_equiv_pos_as_xyz
 'x, y, z'
 '-x, y+1/2, -z+1/2'
 '-x, -y, -z'
 'x, -y-1/2, z-1/2'
 
_cell_length_a    15.2442
_cell_length_b     8.2835
_cell_length_c     7.9188
_cell_angle_alpha  90.000
_cell_angle_beta   99.971
_cell_angle_gamma  90.000
 
_shelx_F_squared_multiplier     1.000
 
loop_
 _refln_index_h
 _refln_index_k
 _refln_index_l
 _refln_F_squared_calc
 _refln_F_squared_meas
 _refln_F_squared_sigma
 _refln_observed_status
   1   0   0     5570.99       -0.06      0.06 o
   2   0   0     1858.10     1916.86     27.80 o
   3   0   0     4867.23     4855.62     62.39 o
   4   0   0     5368.54     5069.19     59.76 o
   5   0   0      891.98      989.05     12.42 o
   6   0   0     1407.67     1620.10     24.49 o
   7   0   0    10403.36    10668.13    180.37 o
   8   0   0     1277.66     1208.14     20.00 o
   9   0   0      777.52      782.47     15.25 o
  10   0   0       95.10      108.34      4.22 o
  11   0   0      317.98      343.73      7.14 o
  12   0   0     1122.15     1077.62     17.85 o
  13   0   0        1.82        6.49      2.30 o
  14   0   0      212.95      234.32      7.44 o
  15   0   0     4284.85     3959.80     69.22 o
  16   0   0      465.48      483.19     15.07 o
  17   0   0       32.02       43.40      8.65 o
  18   0   0      314.45      275.64     11.31 o
  19   0   0      456.65      475.64     16.22 o
  20   0   0        3.38       10.62      5.50 o
   1   1   0     1047.18     1166.67     10.84 o
   2   1   0       22.30        5.85      0.49 o
   3   1   0     1666.51     1718.91     12.50 o
   4   1   0     3855.32     3899.25     30.12 o
   5   1   0     1868.43     1944.03     16.67 o
   6   1   0     4688.26     5118.31     49.15 o
   7   1   0       20.87       35.02      1.36 o
   8   1   0      978.04     1063.61     11.91 o
   9   1   0        8.02        5.17      0.90 o
  10   1   0      194.95      202.89      4.28 o
  11   1   0      155.68      143.61      3.19 o
  12   1   0       36.07       36.94      2.11 o
  13   1   0       18.69       11.30      1.71 o
  14   1   0       32.42       36.23      2.61 o
  15   1   0       10.91        2.75      1.81 o
  16   1   0       19.00       21.58      2.46 o
  17   1   0       16.52       17.12      2.79 o
  18   1   0       29.29       25.37      3.12 o
  19   1   0       32.32       31.44      3.46 o
   0   2   0     5266.96     5146.31     74.92 o
   1   2   0     2703.07     2866.26     23.10 o
   2   2   0        1.38       -0.44      0.44 o
   3   2   0     3757.91     3624.51     28.89 o
   4   2   0     8086.03     7868.36     65.23 o
   5   2   0     5874.62     6152.33     57.04 o
   6   2   0      858.72     1001.74     10.39 o
   7   2   0     3629.16     3731.63     38.53 o
   8   2   0     3495.85     3552.61     39.61 o
   9   2   0     1074.02     1071.10     13.13 o
  10   2   0     2960.41     2959.50     36.54 o
  11   2   0     1625.59     1645.76     19.72 o
  12   2   0      857.44      853.57     12.27 o
  13   2   0       36.85       37.65      2.82 o
  14   2   0      489.02      457.53      8.84 o
  15   2   0      757.09      738.07     12.73 o
  16   2   0      285.24      305.39      7.23 o
  17   2   0        1.25        0.82      2.10 o
  18   2   0       20.02       14.10      2.80 o
  19   2   0      258.59      252.71      7.89 o
   1   3   0     1685.99     1687.97     16.68 o
   2   3   0       38.66       52.29      1.45 o
   3   3   0     9872.61    10052.16     95.12 o
   4   3   0     1353.33     1535.41     15.29 o
   5   3   0     1607.53     1838.20     18.28 o
   6   3   0       71.87       72.08      1.85 o
   7   3   0      410.50      442.27      5.64 o
   8   3   0        0.29        1.72      0.81 o
   9   3   0      496.38      505.41      6.56 o
  10   3   0     1652.48     1608.41     20.62 o
  11   3   0       11.10       18.56      1.96 o
  12   3   0     1673.13     1653.56     21.65 o
  13   3   0        4.10        2.90      1.66 o
  14   3   0        6.60        3.60      1.73 o
  15   3   0       14.55       11.90      2.30 o
  16   3   0      143.20      145.00      5.88 o
  17   3   0      168.25      177.63      7.09 o
  18   3   0       60.54       61.42      4.12 o
  19   3   0       45.29       54.74      4.13 o
   0   4   0     3095.27     2851.13    101.37 o
   1   4   0     5418.41     5705.06     58.38 o
   2   4   0     3525.27     3729.58     36.26 o
   3   4   0      992.16      953.69      8.83 o
   4   4   0     4877.49     5497.07     47.60 o
   5   4   0     1503.76     1615.69     15.47 o
   6   4   0      727.64      710.61      8.21 o
   7   4   0     1023.41     1059.99     11.23 o
   8   4   0      516.46      481.54      6.82 o
   9   4   0       10.03       10.90      1.06 o
  10   4   0      210.77      219.94      4.66 o
  11   4   0     3102.83     3015.74     40.81 o
  12   4   0      200.38      193.19      4.98 o
  13   4   0      133.21      117.73      5.09 o
  14   4   0      342.42      315.82      7.09 o
  15   4   0      506.13      481.41      9.56 o
  16   4   0      277.60      259.13      6.70 o
  17   4   0       98.16       92.31      5.45 o
  18   4   0      336.59      349.02      9.35 o
   1   5   0      954.10     1029.50     12.35 o
   2   5   0      261.96      262.59      3.43 o
   3   5   0      451.49      464.73      5.46 o
   4   5   0       53.47       59.13      1.58 o
   5   5   0     1386.09     1451.63     14.79 o
   6   5   0        2.15        2.88      0.82 o
   7   5   0      197.68      203.77      3.21 o
   8   5   0      413.42      440.28      5.88 o
   9   5   0        9.68        6.25      1.37 o
  10   5   0      496.07      478.81      7.64 o
  11   5   0        4.40        2.21      1.49 o
  12   5   0      202.93      197.67      5.14 o
  13   5   0       11.41        7.56      2.86 o
  14   5   0      395.48      401.87      8.35 o
  15   5   0       23.46       24.02      2.57 o
  16   5   0       62.92       77.16      4.76 o
  17   5   0       13.64       16.46      2.67 o
   0   6   0      130.77      123.56      5.34 o
   1   6   0      404.83      400.45      5.74 o
   2   6   0     1309.49     1366.05     15.23 o
   3   6   0     1169.40     1170.88     12.34 o
   4   6   0      145.90      135.64      2.52 o
   5   6   0     1008.08     1022.52     11.68 o
   6   6   0     2449.74     2514.23     30.49 o
   7   6   0      412.70      421.68      6.57 o
   8   6   0      295.73      296.43      5.25 o
   9   6   0     1225.56     1214.64     17.77 o
  10   6   0      694.77      679.91     11.16 o
  11   6   0      372.73      386.27      7.58 o
  12   6   0      492.75      474.55      8.97 o
  13   6   0      259.88      252.35      6.81 o
  14   6   0      109.34      126.50      4.97 o
  15   6   0       60.32       60.78      3.78 o
  16   6   0      111.08      112.62      5.07 o
   1   7   0      302.94      281.29      5.97 o
   2   7   0      267.84      270.21      7.43 o
   3   7   0      553.17      556.60     10.33 o
   4   7   0       58.13       52.13      2.98 o
   5   7   0        7.58        5.11      1.24 o
   6   7   0      103.01       98.60      3.96 o
   7   7   0        5.59        7.82      1.73 o
   8   7   0       24.36       23.54      2.47 o
   9   7   0        0.40       -1.21      2.30 o
  10   7   0      138.29      131.57      5.36 o
  11   7   0        3.68        8.58      3.25 o
  12   7   0      420.05      438.57     11.29 o
  13   7   0       63.94       74.23      4.56 o
  14   7   0      187.44      197.76      9.04 o
  15   7   0        0.56        0.87      5.13 o
   0   8   0      106.27      103.25      7.96 o
   1   8   0      589.46      578.03     15.68 o
   2   8   0     1893.80     1899.64     42.98 o
   3   8   0      510.93      514.84     14.48 o
   4   8   0      264.48      251.15     15.00 o
   5   8   0      841.09      832.69     21.32 o
   6   8   0      390.46      393.23     12.26 o
   7   8   0       20.02       16.89      3.30 o
   8   8   0       16.96       18.48      3.43 o
   9   8   0      477.62      477.64     14.54 o
  10   8   0      394.84      424.46     13.77 o
  11   8   0       16.53       14.54      3.66 o
  12   8   0      103.72      113.89      6.94 o
  13   8   0      549.99      569.14     17.75 o
   1   9   0      193.12      169.38      7.47 o
   2   9   0      164.39      163.84      7.42 o
   3   9   0       10.00       11.79      3.16 o
   4   9   0        5.52        9.60      3.10 o
   5   9   0        0.11        5.96      3.10 o
   6   9   0       29.19       30.58      4.02 o
   7   9   0        2.65        1.40      2.93 o
   8   9   0       49.97       39.62      6.87 o
   9   9   0       37.40       50.29      5.61 o
  10   9   0       28.82       23.96      5.21 o
  11   9   0        7.33        5.08      3.61 o
   0  10   0       10.61       11.05      4.78 o
   1  10   0      346.85      343.59     11.73 o
   2  10   0      556.13      546.43     16.13 o
   3  10   0        3.71        0.00      3.75 o
   4  10   0       24.29       29.68      4.13 o
   5  10   0      370.31      390.58     13.02 o
   6  10   0      433.53      447.98     19.31 o
   7  10   0       47.76       58.26      5.40 o
   8  10   0      123.65      133.97      7.55 o
   1  11   0       11.19       19.54      5.42 o
 -20   1   1      187.54      187.07      7.05 o
 -19   1   1        3.46        1.63      2.24 o
 -18   1   1      120.74      119.19      5.14 o
 -17   1   1      899.13      827.92     15.90 o
 -16   1   1      325.91      287.85      7.60 o
 -15   1   1        6.52        4.66      1.79 o
 -14   1   1      593.49      596.43      9.52 o
 -13   1   1     2443.72     2336.33     30.41 o
 -12   1   1      235.86      252.36      4.67 o
 -11   1   1       10.60       14.61      1.57 o
 -10   1   1      575.04      602.37      8.15 o
  -9   1   1      530.88      529.18      6.65 o
  -8   1   1     1041.41     1105.52     11.02 o
  -7   1   1     4169.30     4370.96     40.17 o
  -6   1   1     3569.85     3551.00     31.06 o
  -5   1   1      362.44      405.60      4.14 o
  -4   1   1      590.25      568.72      4.80 o
  -3   1   1     1722.37     1759.45     14.23 o
  -2   1   1    10042.69     9868.85     83.00 o
  -1   1   1     1213.63     1355.11     15.12 o
   0   1   1      285.72      289.09      2.98 o
   1   1   1     3591.76     3623.07     33.51 o
   2   1   1    11381.27    10562.81    142.76 o
   3   1   1      189.62      186.41      2.35 o
   4   1   1      124.72      114.41      1.74 o
   5   1   1     1569.76     1397.33     14.23 o
   6   1   1     1424.89     1254.73     14.70 o
   7   1   1       60.83       63.50      1.77 o
   8   1   1      350.16      355.93      5.29 o
   9   1   1     2774.31     2698.22     30.51 o
  10   1   1      649.59      598.15      8.93 o
  11   1   1      215.82      227.08      4.31 o
  12   1   1       12.20       12.76      1.81 o
  13   1   1     1283.96     1283.76     17.64 o
  14   1   1      251.79      258.52      5.75 o
  15   1   1        2.02        1.33      1.89 o
  16   1   1      162.67      159.99      5.22 o
  17   1   1      349.22      350.65      9.17 o
  18   1   1        6.78        7.29      2.66 o
  19   1   1        2.45        1.03      2.99 o
 -19   2   1       11.01        9.12      2.72 o
 -18   2   1      130.15      129.22      8.72 o
 -17   2   1       37.73       44.45      4.61 o
 -16   2   1      371.58      352.97      8.32 o
 -15   2   1       11.24       16.93      2.17 o
 -14   2   1      165.15      150.72      4.54 o
 -13   2   1        4.88        7.32      1.68 o
 -12   2   1      158.71      155.05      3.87 o
 -11   2   1      288.24      284.94      4.86 o
 -10   2   1       31.41       26.39      1.54 o
  -9   2   1      229.70      227.03      4.46 o
  -8   2   1        2.87        4.45      1.04 o
  -7   2   1       30.56       35.71      1.04 o
  -6   2   1        2.84        1.44      0.50 o
  -5   2   1       29.57       38.19      1.01 o
  -4   2   1     1055.99     1209.74     10.99 o
  -3   2   1     2081.70     2294.47     19.23 o
  -2   2   1      716.75      671.21      6.61 o
  -1   2   1     7691.90     7827.02    102.06 o
   0   2   1      769.80      816.81      8.39 o
   1   2   1     3387.03     3641.95     35.51 o
   2   2   1      671.34      629.13      6.34 o
   3   2   1      794.44      728.17      6.91 o
   4   2   1     1365.81     1447.56     13.75 o
   5   2   1       30.47       28.91      1.14 o
   6   2   1      721.11      730.17      7.92 o
   7   2   1       31.15       33.83      1.29 o
   8   2   1       92.08       84.86      2.16 o
   9   2   1      358.06      354.19      5.18 o
  10   2   1      315.72      319.28      5.24 o
  11   2   1       10.57       12.27      1.71 o
  12   2   1      596.18      583.90      9.31 o
  13   2   1       20.95       23.65      2.07 o
  14   2   1      254.12      246.35      6.13 o
  15   2   1        7.91        9.69      2.16 o
  16   2   1       60.54       54.19      3.62 o
  17   2   1       31.78       32.10      2.95 o
  18   2   1        5.57        6.52      2.60 o
  19   2   1       36.57       41.37      3.87 o
 -19   3   1        5.48        7.80      2.60 o
 -18   3   1       65.19       57.82      4.49 o
 -17   3   1      673.65      684.21     13.92 o
 -16   3   1      184.19      167.55      5.19 o
 -15   3   1      211.86      194.83      5.39 o
 -14   3   1      173.66      170.58      8.01 o
 -13   3   1      902.76      872.77     13.95 o
 -12   3   1      199.49      189.06      4.81 o
 -11   3   1      194.04      184.09      3.74 o
 -10   3   1     2946.83     2847.69     32.34 o
  -9   3   1     3053.55     3046.05     30.09 o
  -8   3   1      575.58      574.54      6.58 o
  -7   3   1      677.57      621.97      6.88 o
  -6   3   1     3625.95     3822.63     36.82 o
  -5   3   1       21.74       10.54      0.54 o
  -4   3   1      584.72      759.36      7.99 o
  -3   3   1     6293.53     6590.76     66.34 o
  -2   3   1     3001.79     3088.01     29.67 o
  -1   3   1     1577.61     1687.73     15.83 o
   0   3   1     1086.02     1247.72     11.86 o
   1   3   1      171.16      212.42      3.15 o
   2   3   1     1758.31     1787.07     18.76 o
   3   3   1     2571.33     2763.50     25.55 o
   4   3   1      457.96      548.47      5.76 o
   5   3   1     1102.72     1200.35     11.16 o
   6   3   1     2070.78     2111.69     19.91 o
   7   3   1      389.46      372.02      4.78 o
   8   3   1      362.00      405.02      5.55 o
   9   3   1     3131.83     3094.51     36.98 o
  10   3   1       22.37       19.43      1.94 o
  11   3   1      972.17      939.60     13.29 o
  12   3   1      860.96      851.46     12.46 o
  13   3   1      530.12      498.14      9.33 o
  14   3   1      248.21      249.31      7.49 o
  15   3   1       45.16       50.03      3.19 o
  16   3   1       88.60       88.71      4.06 o
  17   3   1       51.24       53.33      3.52 o
  18   3   1        4.56        3.05      3.16 o
 -18   4   1       24.22       23.02      3.17 o
 -17   4   1      156.94      171.28      5.53 o
 -16   4   1      162.72      167.71      6.80 o
 -15   4   1       50.80       50.80      3.06 o
 -14   4   1      940.34      917.03     14.87 o
 -13   4   1       56.13       47.22      3.29 o
 -12   4   1       18.31       17.39      1.93 o
 -11   4   1      573.48      547.94      8.44 o
 -10   4   1        1.39        2.54      1.33 o
  -9   4   1        3.57        7.40      1.01 o
  -8   4   1      153.27      139.34      2.53 o
  -7   4   1     2248.23     2328.29     23.06 o
  -6   4   1       80.94       73.01      1.47 o
  -5   4   1      406.10      355.69      4.49 o
  -4   4   1      139.61      157.41      2.79 o
  -3   4   1      424.67      451.51      4.70 o
  -2   4   1      897.82      877.93      8.14 o
  -1   4   1     2363.51     2346.59     20.74 o
   0   4   1      539.74      647.44      7.00 o
   1   4   1     3177.64     3482.58     36.12 o
   2   4   1      129.22      175.93      2.34 o
   3   4   1        1.76        1.58      0.59 o
   4   4   1       20.93       26.48      1.05 o
   5   4   1       29.22       20.79      1.01 o
   6   4   1      993.92      967.57     11.74 o
   7   4   1      347.36      365.32      4.81 o
   8   4   1     1743.30     1796.09     18.48 o
   9   4   1       65.11       70.76      2.25 o
  10   4   1        7.03        4.02      1.45 o
  11   4   1      169.73      167.17      4.62 o
  12   4   1       11.81       10.60      1.86 o
  13   4   1       33.16       28.47      2.49 o
  14   4   1      486.80      477.81      9.41 o
  15   4   1       32.73       29.78      2.77 o
  16   4   1      256.78      251.25      6.71 o
  17   4   1      137.57      151.75      7.89 o
  18   4   1      121.32      133.74      5.80 o
 -18   5   1      442.48      445.21     12.19 o
 -17   5   1       28.47       32.67      3.31 o
 -16   5   1       24.81       25.67      2.89 o
 -15   5   1       43.98       41.11      3.17 o
 -14   5   1      291.88      267.13      7.07 o
 -13   5   1      463.84      464.74      9.72 o
 -12   5   1      541.42      553.28     18.18 o
 -11   5   1     1130.17     1130.28     15.29 o
 -10   5   1       29.35       26.93      1.69 o
  -9   5   1       22.51       23.97      1.56 o
  -8   5   1       76.42       72.74      2.14 o
  -7   5   1      454.06      412.88      6.27 o
  -6   5   1      421.22      421.48      5.11 o
  -5   5   1     2463.33     2586.98     27.11 o
  -4   5   1     1899.34     2027.84     21.41 o
  -3   5   1      129.21       97.15      1.60 o
  -2   5   1      790.43      789.53      7.97 o
  -1   5   1      982.37     1003.75      9.90 o
   0   5   1      525.24      542.63      6.60 o
   1   5   1       60.61       71.84      1.66 o
   2   5   1      562.62      536.09      6.28 o
   3   5   1     1361.19     1457.02     14.08 o
   4   5   1     2919.79     3246.73     30.24 o
   5   5   1       52.16       59.69      1.59 o
   6   5   1        7.50        5.70      0.98 o
   7   5   1      118.26      123.56      2.57 o
   8   5   1      179.02      202.17      3.87 o
   9   5   1        1.37        0.30      1.39 o
  10   5   1      316.70      329.70      6.69 o
  11   5   1     1094.39     1078.41     16.57 o
  12   5   1      162.18      178.33      4.97 o
  13   5   1      183.78      192.27      6.25 o
  14   5   1        1.14       -0.46      1.77 o
  15   5   1       30.38       33.38      2.86 o
  16   5   1       19.92       20.65      2.72 o
  17   5   1      214.65      228.47      8.80 o
 -17   6   1        5.43        4.84      2.65 o
 -16   6   1      332.92      360.04      8.26 o
 -15   6   1       74.88       91.01      4.31 o
 -14   6   1       65.64       70.51      3.39 o
 -13   6   1      196.66      212.85      5.52 o
 -12   6   1       71.19       72.81      3.47 o
 -11   6   1      172.61      182.02      4.73 o
 -10   6   1      327.44      315.79      5.68 o
  -9   6   1       57.82       82.19      4.44 o
  -8   6   1      469.37      437.09      6.77 o
  -7   6   1      374.45      339.48      6.13 o
  -6   6   1      272.83      217.44      4.54 o
  -5   6   1      381.95      386.02      5.90 o
  -4   6   1       65.68       75.40      1.81 o
  -3   6   1     1695.75     1713.86     19.67 o
  -2   6   1      192.43      177.51      5.82 o
  -1   6   1     3624.46     3700.76     38.86 o
   0   6   1      122.07      125.81      2.04 o
   1   6   1     1240.67     1249.17     14.48 o
   2   6   1      174.18      168.84      3.02 o
   3   6   1      245.64      275.94      3.93 o
   4   6   1        8.44        5.03      1.00 o
   5   6   1       67.25       74.88      2.10 o
   6   6   1      342.96      295.87      5.09 o
   7   6   1      102.84       83.54      2.86 o
   8   6   1      443.35      424.98      7.60 o
   9   6   1       51.30       37.16      2.29 o
  10   6   1      313.10      334.13      7.51 o
  11   6   1        7.70        6.64      1.96 o
  12   6   1      518.28      502.30     10.46 o
  13   6   1      101.85      117.81      4.76 o
  14   6   1      400.95      438.08     10.01 o
  15   6   1        2.02       -1.22      2.20 o
  16   6   1      123.64      125.94      6.57 o
 -15   7   1      123.08      122.42      6.04 o
 -14   7   1      278.76      299.50      9.13 o
 -13   7   1        3.53        8.43      2.61 o
 -12   7   1      188.57      192.79      6.68 o
 -11   7   1     1105.34     1086.88     19.04 o
 -10   7   1      101.99      107.36      4.11 o
  -9   7   1      282.99      259.62      6.38 o
  -8   7   1      881.76      883.88     15.03 o
  -7   7   1       51.13       66.60      2.55 o
  -6   7   1       32.83       23.87      2.33 o
  -5   7   1      405.99      406.55      6.90 o
  -4   7   1     1869.49     1927.45     30.00 o
  -3   7   1      122.62      112.44      3.75 o
  -2   7   1      357.38      354.61      9.69 o
  -1   7   1      159.14      165.71      4.57 o
   0   7   1       70.44       71.01      3.08 o
   1   7   1      985.29     1025.68     17.03 o
   2   7   1        1.21        0.13      1.50 o
   3   7   1      588.59      622.79     19.94 o
   4   7   1     1423.61     1439.67     27.24 o
   5   7   1      204.33      172.15      5.70 o
   6   7   1        1.49       -1.21      2.07 o
   7   7   1      313.76      348.76     11.96 o
   8   7   1      901.32      834.43     23.93 o
   9   7   1       10.47        9.89      2.41 o
  10   7   1      173.89      162.23      8.36 o
  11   7   1      723.18      696.80     15.64 o
  12   7   1        1.57        5.48      2.60 o
  13   7   1       30.40       34.92      3.73 o
  14   7   1      140.66      145.38      6.72 o
  15   7   1       18.87       15.38      3.50 o
 -13   8   1        0.00        1.54      3.21 o
 -12   8   1       55.60       57.45      5.02 o
 -11   8   1       70.36       77.83      5.65 o
 -10   8   1       76.71       92.79     10.94 o
  -9   8   1       22.23       13.78      3.19 o
  -8   8   1       78.55       70.12      5.00 o
  -7   8   1        0.94        0.59      2.32 o
  -6   8   1       83.32       72.38      5.61 o
  -5   8   1      105.15      110.37      4.43 o
  -4   8   1       89.45       90.68      4.07 o
  -3   8   1      282.00      260.78      7.02 o
  -2   8   1       62.32       67.24      4.47 o
  -1   8   1       13.19       15.36      3.00 o
   0   8   1      150.54      167.59      7.10 o
   1   8   1       29.63       16.79      3.17 o
   2   8   1       33.02       33.55      7.55 o
   3   8   1        6.97        8.41      2.81 o
   4   8   1       91.28       89.22      8.74 o
   5   8   1       12.01       10.37      3.06 o
   6   8   1      103.85       83.77      5.43 o
   7   8   1        3.52        0.83      2.83 o
   8   8   1        0.66       -1.31      2.75 o
   9   8   1        3.48        5.83      4.66 o
  10   8   1      121.34      120.83      7.52 o
  11   8   1        0.14        4.99      3.49 o
  12   8   1       52.99       57.86      5.62 o
  13   8   1        7.70       16.31      4.46 o
 -11   9   1      470.24      508.69     15.84 o
 -10   9   1       61.30       74.79      5.64 o
  -9   9   1       25.44       27.44      4.03 o
  -8   9   1      484.71      497.55     24.28 o
  -7   9   1      354.53      347.92     11.56 o
  -6   9   1       22.38       29.15      3.70 o
  -5   9   1       23.48       25.73      3.61 o
  -4   9   1     1000.86      959.65     24.86 o
  -3   9   1      357.65      327.84     10.95 o
  -2   9   1       15.61       20.95      3.47 o
  -1   9   1      265.81      251.95      9.28 o
   0   9   1     1749.85     1657.44     62.52 o
   1   9   1       85.10       84.10     11.01 o
   2   9   1       36.20       45.31      4.42 o
   3   9   1      333.61      332.61     11.68 o
   4   9   1      481.14      453.93     13.97 o
   5   9   1        4.24        6.83      5.19 o
   6   9   1       89.41       83.48      5.68 o
   7   9   1      343.42      320.76     11.49 o
   8   9   1       71.64       77.76      5.93 o
   9   9   1       48.20       47.51      6.13 o
  10   9   1       32.81       32.65      4.80 o
  11   9   1      686.52      750.29     21.88 o
  -8  10   1       36.62       37.57      4.41 o
  -7  10   1       27.26       33.13      4.39 o
  -6  10   1        0.86        1.70      3.00 o
  -5  10   1       10.02        9.66      3.86 o
  -4  10   1      141.45      134.39      8.18 o
  -3  10   1        1.72       -2.68      2.68 o
  -2  10   1       24.03       30.66      3.96 o
  -1  10   1      106.83      101.56      9.13 o
   0  10   1        4.69        6.94      5.32 o
   1  10   1       12.66       19.39      3.76 o
   2  10   1       42.38       49.42      4.80 o
   3  10   1       86.38       98.38      6.29 o
   4  10   1       41.71       41.66      6.84 o
   5  10   1       12.55        9.16      3.55 o
   6  10   1        0.66        2.28      3.22 o
   7  10   1        1.34        3.04      3.35 o
 -20   0   2      263.96      314.83     12.80 o
 -19   0   2      546.95      541.40     25.43 o
 -18   0   2      158.22      140.59     12.55 o
 -17   0   2      115.65       98.65      6.43 o
 -16   0   2      731.74      642.60     18.16 o
 -15   0   2     1491.71     1425.93     33.62 o
 -14   0   2      119.50       84.45      4.42 o
 -13   0   2       73.88       95.94      3.91 o
 -12   0   2      133.32      126.77      4.07 o
 -11   0   2       27.46       17.68      1.64 o
 -10   0   2       36.64       36.74      3.05 o
  -9   0   2       13.71        4.73      1.51 o
  -8   0   2     2132.67     2071.93     28.91 o
  -7   0   2     1461.89     1377.07     18.81 o
  -6   0   2     1655.98     1942.52     25.84 o
  -5   0   2       48.80       84.97      2.08 o
  -4   0   2      981.67      972.74     15.04 o
  -3   0   2     6794.87     7124.40     84.12 o
  -2   0   2     4453.92     4984.12     59.18 o
  -1   0   2    23194.73    21224.95    482.29 o
   0   0   2    24885.65    22961.86    403.73 o
   1   0   2    11378.89    11246.48    156.41 o
   2   0   2      353.85      453.69      6.80 o
   3   0   2      398.13      428.65      8.97 o
   4   0   2      223.67      292.58      5.57 o
   5   0   2     1922.37     1950.11     34.01 o
   6   0   2     5466.12     5634.15     81.30 o
   7   0   2     3483.20     3492.38     51.29 o
   8   0   2      327.24      395.62      7.74 o
   9   0   2      461.39      434.19      8.51 o
  10   0   2      127.70      121.50      4.11 o
  11   0   2     1833.05     1797.02     28.31 o
  12   0   2     1036.82      972.67     19.78 o
  13   0   2      367.61      340.34      9.56 o
  14   0   2      474.56      474.62     22.33 o
  15   0   2     1873.89     1707.02     32.92 o
  16   0   2        9.03       13.74      3.88 o
  17   0   2       23.96       19.52      4.36 o
  18   0   2      205.07      215.25     26.99 o
  19   0   2      162.46      196.04     14.14 o
 -20   1   2       18.49       32.26      3.58 o
 -19   1   2        0.47        4.29      2.39 o
 -18   1   2       57.95       52.94      3.76 o
 -17   1   2        3.49        1.14      2.04 o
 -16   1   2       27.36       27.78      2.77 o
 -15   1   2       35.79       30.23      2.44 o
 -14   1   2      459.83      398.93      7.84 o
 -13   1   2        5.04       -0.36      1.36 o
 -12   1   2       12.40       11.91      1.20 o
 -11   1   2      232.40      221.74      3.56 o
 -10   1   2        6.50        7.29      0.94 o
  -9   1   2       44.34       49.84      1.44 o
  -8   1   2       69.51       79.57      1.80 o
  -7   1   2     2990.35     3387.05     36.79 o
  -6   1   2      911.69     1011.41      9.90 o
  -5   1   2       43.51       39.62      0.99 o
  -4   1   2      364.09      384.95      3.76 o
  -3   1   2      464.34      467.44      4.78 o
  -2   1   2      298.64      322.99      3.69 o
  -1   1   2     1461.13     1443.20     13.68 o
   0   1   2     5613.99     6187.80     60.01 o
   1   1   2      567.63      518.53      5.36 o
   2   1   2       28.60       23.64      0.83 o
   3   1   2     2176.30     2261.23     22.52 o
   4   1   2     3832.46     3949.85     41.07 o
   5   1   2       89.79       98.96      2.42 o
   6   1   2        0.28        1.55      1.00 o
   7   1   2      606.99      653.77      8.53 o
   8   1   2        0.28       -0.92      0.96 o
   9   1   2        1.58        2.23      1.07 o
  10   1   2      161.60      159.87      4.04 o
  11   1   2       20.24       18.37      1.66 o
  12   1   2       44.34       47.42      2.93 o
  13   1   2       24.89       23.00      2.17 o
  14   1   2       13.75       15.52      2.14 o
  15   1   2       38.98       37.56      2.71 o
  16   1   2       21.73       28.41      2.93 o
  17   1   2        0.87       -1.98      2.17 o
  18   1   2        2.20       -1.51      2.49 o
 -20   2   2       29.53       33.26      4.94 o
 -19   2   2       84.46       84.40      4.65 o
 -18   2   2       60.12       57.50      3.85 o
 -17   2   2       16.54       12.02      2.47 o
 -16   2   2      110.82      124.76      4.90 o
 -15   2   2      851.74      821.22     13.62 o
 -14   2   2      229.11      221.56      5.45 o
 -13   2   2       58.16       62.44      2.60 o
 -12   2   2       65.23       67.00      2.36 o
 -11   2   2      665.26      659.65      7.78 o
 -10   2   2      472.06      460.32      7.13 o
  -9   2   2       68.19       78.11      1.87 o
  -8   2   2     2974.81     2985.63     29.30 o
  -7   2   2      475.39      463.93      5.56 o
  -6   2   2       15.14       14.90      0.85 o
  -5   2   2      270.85      268.93      3.58 o
  -4   2   2     2134.24     2160.50     22.67 o
  -3   2   2      494.52      543.32      7.48 o
  -2   2   2     4098.86     4195.46     46.64 o
  -1   2   2      220.11      255.43      3.37 o
   0   2   2      358.25      375.83      4.07 o
   1   2   2     1407.47     1614.84     16.24 o
   2   2   2     1094.35     1092.29     11.96 o
   3   2   2      557.23      432.48      5.52 o
   4   2   2       85.88       46.64      1.93 o
   5   2   2        1.11        0.29      0.60 o
   6   2   2      279.20      287.34      4.49 o
   7   2   2     5310.32     5127.17     52.58 o
   8   2   2     1385.89     1294.83     15.58 o
   9   2   2       83.90       71.55      2.82 o
  10   2   2      145.51      145.25      3.45 o
  11   2   2      770.25      707.52     10.75 o
  12   2   2      122.63      125.45      3.84 o
  13   2   2       62.79       61.44      2.93 o
  14   2   2      189.99      178.57      5.28 o
  15   2   2      263.96      260.34      6.70 o
  16   2   2      122.99      126.53      4.83 o
  17   2   2        6.14        6.52      2.49 o
  18   2   2      100.48      107.90      5.39 o
 -19   3   2       13.82       14.63      2.94 o
 -18   3   2      397.41      423.87     10.26 o
 -17   3   2        1.01        0.38      2.10 o
 -16   3   2      310.85      315.56      7.25 o
 -15   3   2        5.94        2.18      1.70 o
 -14   3   2       90.74       86.54      4.51 o
 -13   3   2      306.44      281.17      6.16 o
 -12   3   2     1537.69     1467.26     19.37 o
 -11   3   2     1118.27     1091.29     13.20 o
 -10   3   2      162.60      141.36      2.73 o
  -9   3   2      134.01      131.01      2.25 o
  -8   3   2      202.60      229.38      2.92 o
  -7   3   2      679.72      719.08      7.70 o
  -6   3   2        0.37        1.45      0.72 o
  -5   3   2     1163.60     1145.35     14.46 o
  -4   3   2     1200.75     1516.71     25.60 o
  -3   3   2      597.98      647.62     13.44 o
  -2   3   2       30.27       54.79      1.35 o
  -1   3   2        0.17        5.48      0.70 o
   0   3   2       37.12       25.36      1.49 o
   1   3   2       10.33        5.40      0.99 o
   2   3   2     2168.14     2120.80     38.03 o
   3   3   2     3350.99     3626.33     50.83 o
   4   3   2      931.09     1006.05     13.04 o
   5   3   2       14.31       17.22      1.17 o
   6   3   2      408.08      449.55      5.54 o
   7   3   2       70.29       70.11      2.04 o
   8   3   2     2032.92     1971.90     21.34 o
   9   3   2       25.11       27.94      1.57 o
  10   3   2     2691.00     2635.35     32.94 o
  11   3   2      600.25      580.83      9.28 o
  12   3   2      879.64      844.11     12.61 o
  13   3   2       59.93       54.32      3.10 o
  14   3   2       26.72       28.05      2.69 o
  15   3   2       14.87       20.27      2.57 o
  16   3   2        8.34        2.93      2.58 o
  17   3   2      137.97      161.55      5.74 o
  18   3   2        1.13        1.60      2.53 o
 -18   4   2      165.42      167.43      6.97 o
 -17   4   2        4.13        0.73      2.32 o
 -16   4   2      127.85      116.00      6.67 o
 -15   4   2       60.02       61.94      3.52 o
 -14   4   2      162.87      168.09      5.31 o
 -13   4   2        6.08        8.39      1.90 o
 -12   4   2      314.22      324.61      6.56 o
 -11   4   2      254.89      258.34      5.24 o
 -10   4   2      324.23      323.46      4.77 o
  -9   4   2      155.77      149.13      2.56 o
  -8   4   2      447.44      446.41      5.29 o
  -7   4   2       21.71       22.21      1.18 o
  -6   4   2      227.20      259.09      4.23 o
  -5   4   2     1615.14     1839.38     20.96 o
  -4   4   2     3072.21     3338.27     37.04 o
  -3   4   2      110.69      103.82      2.21 o
  -2   4   2      385.65      460.05      6.34 o
  -1   4   2      625.99      603.57     10.00 o
   0   4   2     1142.40     1147.02     11.81 o
   1   4   2     1796.38     2010.18     21.49 o
   2   4   2        2.40        1.16      0.80 o
   3   4   2      149.05      165.94      2.65 o
   4   4   2     1325.17     1457.02     15.04 o
   5   4   2       34.06       34.25      1.55 o
   6   4   2       33.47       40.02      2.04 o
   7   4   2      140.82      140.14      3.00 o
   8   4   2       96.80       94.80      3.10 o
   9   4   2      189.10      172.01      4.16 o
  10   4   2      632.87      625.83      9.70 o
  11   4   2      779.25      767.68     12.70 o
  12   4   2       10.08       12.81      2.13 o
  13   4   2      285.89      296.30      6.93 o
  14   4   2      145.75      145.25      4.91 o
  15   4   2      110.19      112.56      5.88 o
  16   4   2       35.64       35.52      3.75 o
  17   4   2      237.44      258.39      9.79 o
 -18   5   2      101.16      111.49      5.17 o
 -17   5   2        3.43        1.35      2.18 o
 -16   5   2       11.60       12.25      2.28 o
 -15   5   2       75.31       85.09      6.21 o
 -14   5   2      231.02      235.91      5.91 o
 -13   5   2       61.15       70.94      3.72 o
 -12   5   2       80.64       73.96      2.67 o
 -11   5   2        5.37        6.99      1.30 o
 -10   5   2      133.44      124.47      3.10 o
  -9   5   2       97.05      104.12      2.35 o
  -8   5   2       46.51       45.39      1.65 o
  -7   5   2      700.88      708.27      8.91 o
  -6   5   2      341.83      368.75      5.71 o
  -5   5   2     3098.08     3160.73     38.19 o
  -4   5   2       30.95       32.44      1.59 o
  -3   5   2      956.63      971.32     12.79 o
  -2   5   2        0.08        1.09      0.74 o
  -1   5   2      166.82      175.89      2.96 o
   0   5   2       55.95       61.57      1.72 o
   1   5   2      701.49      721.25      7.40 o
   2   5   2        0.28        0.41      0.70 o
   3   5   2       56.46       51.86      1.64 o
   4   5   2      310.66      312.88      4.54 o
   5   5   2      424.77      427.91      5.20 o
   6   5   2      246.39      250.41      3.86 o
   7   5   2        0.86        1.95      1.31 o
   8   5   2      888.29      885.93     12.44 o
   9   5   2       92.18       86.53      3.30 o
  10   5   2      681.50      666.66     11.25 o
  11   5   2       10.23       11.24      2.03 o
  12   5   2      183.70      182.75      5.21 o
  13   5   2        3.89        3.34      1.91 o
  14   5   2       66.26       68.63      3.97 o
  15   5   2        4.86        6.47      2.50 o
  16   5   2       58.84       60.47      4.21 o
 -17   6   2      144.82      139.76      7.39 o
 -16   6   2        3.93        0.17      1.98 o
 -15   6   2        0.59        0.55      1.82 o
 -14   6   2       32.58       38.94      2.71 o
 -13   6   2      172.41      173.09      4.87 o
 -12   6   2      352.92      347.76      7.11 o
 -11   6   2      105.93      118.43      3.26 o
 -10   6   2      676.66      676.86     10.89 o
  -9   6   2      939.86      930.72     13.91 o
  -8   6   2        0.98        1.93      1.10 o
  -7   6   2        1.08        1.42      0.92 o
  -6   6   2      487.56      499.02      7.16 o
  -5   6   2       83.49       88.08      3.35 o
  -4   6   2       67.93       72.07      2.06 o
  -3   6   2      867.65      891.68     11.96 o
  -2   6   2      202.53      216.96      3.70 o
  -1   6   2       59.13       56.98      2.07 o
   0   6   2       30.84       32.24      1.41 o
   1   6   2       57.39       60.04      1.97 o
   2   6   2       88.11       92.75      2.41 o
   3   6   2      314.37      318.36      4.80 o
   4   6   2      348.41      340.30      5.10 o
   5   6   2     1536.26     1559.96     19.97 o
   6   6   2      767.72      803.49     11.22 o
   7   6   2        0.90       -0.72      1.68 o
   8   6   2       85.00       79.95      3.36 o
   9   6   2      615.89      602.00     11.38 o
  10   6   2      132.34      137.11      4.72 o
  11   6   2       29.73       29.52      2.74 o
  12   6   2      361.88      351.58      8.47 o
  13   6   2      266.29      256.10      7.22 o
  14   6   2        7.22        7.35      6.28 o
  15   6   2        0.69       -1.15      2.78 o
 -15   7   2        0.82        1.95      2.50 o
 -14   7   2       44.20       47.44      3.82 o
 -13   7   2       75.68       72.29      3.83 o
 -12   7   2        4.85        4.47      2.01 o
 -11   7   2      111.92      118.96      5.43 o
 -10   7   2       16.83       22.46      1.94 o
  -9   7   2      169.13      162.08      6.51 o
  -8   7   2       28.38       34.60      1.91 o
  -7   7   2      284.97      298.72      5.57 o
  -6   7   2       21.25       23.80      2.26 o
  -5   7   2      183.63      178.74      6.71 o
  -4   7   2       58.00       52.67      2.59 o
  -3   7   2     1370.15     1350.49     21.59 o
  -2   7   2        8.36        6.53      1.59 o
  -1   7   2     1294.72     1279.41     20.63 o
   0   7   2       50.55       48.44      2.57 o
   1   7   2      258.79      254.38      5.06 o
   2   7   2      116.89      111.89      3.38 o
   3   7   2       26.55       29.61      2.48 o
   4   7   2      184.90      177.99      9.10 o
   5   7   2       13.43       11.25      2.28 o
   6   7   2      183.84      189.01      6.11 o
   7   7   2       10.93       15.35      2.54 o
   8   7   2       65.94       63.83      4.24 o
   9   7   2       35.82       38.65      3.44 o
  10   7   2        5.29        8.66      2.65 o
  11   7   2       33.70       27.58      3.54 o
  12   7   2      214.67      204.44      7.63 o
  13   7   2        0.15       -1.10      2.65 o
  14   7   2       60.83       66.03      7.37 o
 -13   8   2      182.59      184.50      9.13 o
 -12   8   2        0.76        1.42      2.76 o
 -11   8   2        7.49        7.09      4.33 o
 -10   8   2      314.05      327.91     10.79 o
  -9   8   2       60.72       56.28      7.98 o
  -8   8   2      109.40      109.93      4.22 o
  -7   8   2       26.31       22.93      2.27 o
  -6   8   2      851.59      845.33     16.64 o
  -5   8   2      335.92      323.08      7.82 o
  -4   8   2        0.74       -1.38      1.59 o
  -3   8   2      252.97      274.54      7.45 o
  -2   8   2     1261.11     1245.34     28.70 o
  -1   8   2        1.23        1.17      3.43 o
   0   8   2       38.16       32.51      6.75 o
   1   8   2      847.67      833.13     21.20 o
   2   8   2      943.51      944.35     23.54 o
   3   8   2       71.43       59.20      6.83 o
   4   8   2       11.36       11.44      3.18 o
   5   8   2      299.14      311.81     10.78 o
   6   8   2       12.21       16.32      3.42 o
   7   8   2       19.26       21.23      3.86 o
   8   8   2       84.71       74.20      5.67 o
   9   8   2      403.06      390.66     13.33 o
  10   8   2      134.89      148.15      9.75 o
  11   8   2        5.59        3.84      3.63 o
  12   8   2      106.95       99.90      9.97 o
 -11   9   2       14.20       19.53      3.56 o
 -10   9   2       12.85       10.39      5.47 o
  -9   9   2       76.01       86.02      7.37 o
  -8   9   2        0.24        3.21      2.59 o
  -7   9   2       54.28       55.07      4.34 o
  -6   9   2        1.93       -2.29      2.29 o
  -5   9   2       51.56       60.97      4.52 o
  -4   9   2        0.05       -3.00      4.89 o
  -3   9   2        0.92       -1.37      2.49 o
  -2   9   2       57.38       62.49      4.66 o
  -1   9   2       26.26       25.43      3.60 o
   0   9   2       56.16       58.48      4.65 o
   1   9   2      127.10      115.75      6.30 o
   2   9   2       86.77       79.66      6.13 o
   3   9   2        6.43        7.90      3.27 o
   4   9   2        0.12        0.31      2.78 o
   5   9   2        0.74        1.94      2.95 o
   6   9   2        0.39       -0.23      2.90 o
   7   9   2       19.70       14.60      3.72 o
   8   9   2       33.91       34.93      4.76 o
   9   9   2        9.71        9.71      3.84 o
  10   9   2       70.96       84.38     14.35 o
  -8  10   2        2.50        5.59      3.08 o
  -7  10   2      126.85      128.35      6.71 o
  -6  10   2      435.25      416.94     13.12 o
  -5  10   2       77.03       85.95      8.13 o
  -4  10   2      134.59      151.24      7.42 o
  -3  10   2       10.05        8.85      3.34 o
  -2  10   2      944.48      924.09     24.00 o
  -1  10   2       40.45       30.77      4.05 o
   0  10   2       82.91       91.79      6.05 o
   1  10   2      236.00      231.08      9.42 o
   2  10   2      161.77      137.93      7.42 o
   3  10   2        0.60        4.55      3.15 o
   4  10   2       57.10       56.53      5.29 o
   5  10   2      324.09      296.00     11.44 o
   6  10   2      213.16      195.97      9.22 o
 -20   1   3       13.28        6.27      2.95 o
 -19   1   3       28.50       30.53      5.42 o
 -18   1   3      176.19      177.08      6.23 o
 -17   1   3      594.20      584.12     12.28 o
 -16   1   3      121.50      109.39      4.06 o
 -15   1   3       18.95       17.48      1.91 o
 -14   1   3     1439.18     1357.54     16.96 o
 -13   1   3      790.26      789.60     10.64 o
 -12   1   3       66.99       59.37      2.04 o
 -11   1   3      165.49      166.34      4.08 o
 -10   1   3     1480.88     1448.22     16.05 o
  -9   1   3      608.70      625.63      7.18 o
  -8   1   3      419.75      455.52      5.19 o
  -7   1   3     2552.60     2613.14     24.47 o
  -6   1   3     6902.74     7024.75     90.14 o
  -5   1   3     1778.43     1840.39     19.54 o
  -4   1   3      468.75      571.50      6.57 o
  -3   1   3       27.80       14.80      0.85 o
  -2   1   3     8359.91     8382.71     85.97 o
  -1   1   3    10285.12    10429.20    140.38 o
   0   1   3     1501.85     1556.73     17.91 o
   1   1   3     6076.18     6048.56     66.94 o
   2   1   3     1829.89     1713.95     19.78 o
   3   1   3        2.48        0.63      0.85 o
   4   1   3     2367.81     2559.81     31.54 o
   5   1   3     4114.55     4043.00     60.65 o
   6   1   3      747.79      703.44     10.95 o
   7   1   3       45.03       44.56      2.03 o
   8   1   3     2758.07     2786.25     31.75 o
   9   1   3     3635.70     3568.66     40.30 o
  10   1   3      336.33      319.95      5.72 o
  11   1   3       14.34       10.33      1.63 o
  12   1   3      331.46      336.05      6.70 o
  13   1   3     1185.38     1125.18     16.29 o
  14   1   3      227.51      219.79      5.63 o
  15   1   3      136.27      137.18      4.64 o
  16   1   3      743.65      754.18     15.38 o
  17   1   3      322.39      313.63      9.02 o
  18   1   3        1.81        1.28      2.68 o
 -19   2   3        0.61        0.86      2.32 o
 -18   2   3       72.89       75.60      4.31 o
 -17   2   3      132.24      124.47      6.96 o
 -16   2   3      296.00      290.27      6.78 o
 -15   2   3       21.04       18.08      2.50 o
 -14   2   3      221.84      218.59      4.50 o
 -13   2   3       24.01       20.54      1.63 o
 -12   2   3        7.65        7.32      1.39 o
 -11   2   3      775.10      769.65      9.30 o
 -10   2   3      299.78      299.08      4.17 o
  -9   2   3     1764.77     1735.52     22.21 o
  -8   2   3       45.20       48.45      1.38 o
  -7   2   3      701.46      700.75      7.58 o
  -6   2   3     1056.58     1103.92     12.94 o
  -5   2   3        5.63        9.46      0.88 o
  -4   2   3       58.97       70.01      1.79 o
  -3   2   3       87.88       60.23      1.63 o
  -2   2   3      436.53      537.87      7.37 o
  -1   2   3     1538.30     1700.90     19.50 o
   0   2   3       12.12        7.46      0.78 o
   1   2   3      345.97      303.65      4.72 o
   2   2   3       54.64       51.32      1.62 o
   3   2   3      232.96      244.89      3.88 o
   4   2   3      499.13      503.09      6.82 o
   5   2   3     1402.23     1531.49     18.13 o
   6   2   3      678.42      736.82     12.58 o
   7   2   3       39.50       38.15      1.97 o
   8   2   3      371.96      360.84      5.81 o
   9   2   3       22.89       17.34      1.85 o
  10   2   3      198.06      194.88      4.64 o
  11   2   3      227.61      225.53      5.22 o
  12   2   3      153.37      147.55      4.32 o
  13   2   3      184.73      174.24      4.82 o
  14   2   3      295.39      291.81      7.15 o
  15   2   3       42.41       44.19      3.28 o
  16   2   3       35.32       37.06      3.60 o
  17   2   3       15.98       18.12      3.63 o
 -19   3   3        1.96        1.68      2.73 o
 -18   3   3      231.32      232.28      8.17 o
 -17   3   3      508.06      507.38     12.73 o
 -16   3   3       71.49       69.57      5.18 o
 -15   3   3       70.08       66.99      3.20 o
 -14   3   3       44.88       43.74      2.30 o
 -13   3   3      687.91      658.52      9.44 o
 -12   3   3       70.04       64.42      2.32 o
 -11   3   3     1105.60     1066.88     13.33 o
 -10   3   3     2982.85     2917.84     30.76 o
  -9   3   3      316.43      329.19      4.63 o
  -8   3   3        5.93        9.07      0.89 o
  -7   3   3      600.75      595.45      8.34 o
  -6   3   3     4098.12     4186.17     50.11 o
  -5   3   3       19.37       10.81      1.07 o
  -4   3   3      812.73      839.45     17.96 o
  -3   3   3     5321.19     5435.54     80.77 o
  -2   3   3     1466.50     1502.15     20.62 o
  -1   3   3     1100.02     1114.83     14.24 o
   0   3   3      822.09      794.25      9.67 o
   1   3   3      478.34      441.60      7.05 o
   2   3   3     3262.54     3354.50     42.87 o
   3   3   3      858.86      869.23     13.06 o
   4   3   3     1073.15     1073.62     14.49 o
   5   3   3     4405.50     4590.21     55.71 o
   6   3   3     1720.03     1689.85     21.52 o
   7   3   3        4.81        7.31      1.23 o
   8   3   3      452.18      470.05      7.05 o
   9   3   3     3124.96     3024.00     37.53 o
  10   3   3        1.31        3.34      1.70 o
  11   3   3      126.45      130.95      4.00 o
  12   3   3     1185.33     1151.39     16.44 o
  13   3   3      337.40      326.56      7.47 o
  14   3   3      273.06      266.94      6.87 o
  15   3   3      136.67      143.20      5.46 o
  16   3   3      187.36      194.82      6.29 o
  17   3   3       21.27       16.01      2.91 o
 -18   4   3        0.38        3.68      2.32 o
 -17   4   3       25.75       26.50      3.69 o
 -16   4   3       31.50       30.99      2.90 o
 -15   4   3      203.27      200.37      5.46 o
 -14   4   3       39.48       33.90      2.49 o
 -13   4   3        4.76        4.53      1.45 o
 -12   4   3       97.54       86.60      2.63 o
 -11   4   3      131.95      133.05      3.11 o
 -10   4   3      418.15      423.57      5.33 o
  -9   4   3      751.13      709.34      8.36 o
  -8   4   3        3.11        1.34      0.94 o
  -7   4   3     1329.72     1314.23     16.82 o
  -6   4   3       65.18       60.10      3.36 o
  -5   4   3     2666.05     2577.15     45.43 o
  -4   4   3       98.37      121.08      4.49 o
  -3   4   3     1498.05     1523.09     21.07 o
  -2   4   3      171.54      164.96      3.52 o
  -1   4   3       78.16       83.35      2.94 o
   0   4   3       97.03       99.65      2.14 o
   1   4   3        3.16        3.95      1.09 o
   2   4   3       10.31       19.08      1.31 o
   3   4   3       96.01      104.07      2.52 o
   4   4   3        1.58        0.06      0.97 o
   5   4   3        0.75        2.49      1.00 o
   6   4   3     1324.80     1346.83     16.25 o
   7   4   3       41.61       45.70      2.30 o
   8   4   3      730.75      725.35     10.78 o
   9   4   3       19.18       20.05      1.92 o
  10   4   3      340.35      351.63      6.68 o
  11   4   3      184.49      194.35      5.37 o
  12   4   3      272.50      260.59      6.46 o
  13   4   3      157.17      145.84      5.42 o
  14   4   3       28.26       31.40      2.99 o
  15   4   3       93.68       92.78      6.94 o
  16   4   3      110.54      118.47      6.47 o
 -17   5   3       21.79       23.81      2.94 o
 -16   5   3      238.82      255.96      7.11 o
 -15   5   3       71.78       72.88      5.02 o
 -14   5   3      177.74      171.98      4.95 o
 -13   5   3      166.26      190.89      6.06 o
 -12   5   3      815.02      827.74     13.30 o
 -11   5   3      187.67      193.40      4.41 o
 -10   5   3        1.26        1.98      0.93 o
  -9   5   3       68.70       78.15      1.75 o
  -8   5   3      823.16      776.21     10.75 o
  -7   5   3     1328.41     1327.21     18.94 o
  -6   5   3      414.17      449.50     10.71 o
  -5   5   3     1142.13     1194.02     22.96 o
  -4   5   3      333.54      316.78      5.47 o
  -3   5   3      824.21      806.74     11.95 o
  -2   5   3     1389.79     1449.36     20.35 o
  -1   5   3     1448.59     1375.34     31.64 o
   0   5   3      596.85      598.55     11.22 o
   1   5   3      832.97      805.12     14.83 o
   2   5   3      811.54      791.18     11.44 o
   3   5   3      952.82     1045.95     14.10 o
   4   5   3      816.56      842.23     10.04 o
   5   5   3      424.68      392.56      7.13 o
   6   5   3      673.06      632.76      9.40 o
   7   5   3      317.15      303.42      5.72 o
   8   5   3       93.13       96.48      4.47 o
   9   5   3      190.62      178.89      4.89 o
  10   5   3     1747.48     1710.88     27.58 o
  11   5   3      459.64      436.52      9.69 o
  12   5   3       78.83       76.81      4.15 o
  13   5   3      109.94      104.25      4.76 o
  14   5   3      221.35      225.74      7.15 o
  15   5   3      247.29      262.66      7.96 o
 -16   6   3      179.93      188.96      7.70 o
 -15   6   3       22.86       26.92      3.11 o
 -14   6   3        9.01       11.31      2.30 o
 -13   6   3       11.35       13.99      2.25 o
 -12   6   3       24.32       22.31      1.88 o
 -11   6   3      110.79      116.65      4.53 o
 -10   6   3       19.97       24.30      3.00 o
  -9   6   3      624.28      605.58      9.58 o
  -8   6   3        5.18        4.30      1.27 o
  -7   6   3     1257.16     1155.00     18.75 o
  -6   6   3        1.00        4.54      3.80 o
  -5   6   3      382.91      371.26      7.03 o
  -4   6   3       79.75       84.02      4.60 o
  -3   6   3      754.07      741.78     12.66 o
  -2   6   3      794.89      793.36     13.52 o
  -1   6   3     1191.92     1156.09     18.90 o
   0   6   3     1152.70     1168.64     22.37 o
   1   6   3        1.09       -0.42      1.53 o
   2   6   3      398.41      392.00      7.56 o
   3   6   3       57.78       58.70      2.77 o
   4   6   3      330.93      345.12      8.83 o
   5   6   3       41.88       37.08      2.25 o
   6   6   3      553.49      527.01      9.04 o
   7   6   3       67.66       56.72      2.99 o
   8   6   3      263.61      269.31      6.65 o
   9   6   3        0.04       -1.02      1.81 o
  10   6   3      145.76      143.95      5.91 o
  11   6   3        1.29       -0.15      2.08 o
  12   6   3      231.38      237.85      8.40 o
  13   6   3       14.18       12.64      4.24 o
  14   6   3      185.56      199.54      8.23 o
 -15   7   3      208.85      225.64      6.96 o
 -14   7   3       22.14       27.66      3.55 o
 -13   7   3        1.85        0.80      1.92 o
 -12   7   3      841.99      875.33     16.02 o
 -11   7   3      601.14      611.25     10.21 o
 -10   7   3       52.85       55.92      2.76 o
  -9   7   3      384.69      386.63      7.68 o
  -8   7   3      216.24      249.89      5.40 o
  -7   7   3       75.76       88.70      3.51 o
  -6   7   3       39.58       40.15      2.65 o
  -5   7   3      671.09      698.19     11.99 o
  -4   7   3     1297.76     1327.58     21.17 o
  -3   7   3      161.52      164.87      4.20 o
  -2   7   3      417.50      420.21     10.33 o
  -1   7   3       44.15       43.38      3.05 o
   0   7   3      550.18      563.04     16.79 o
   1   7   3      664.04      673.72     12.18 o
   2   7   3       71.70       70.55      4.15 o
   3   7   3     1462.25     1472.48     27.17 o
   4   7   3      918.03      880.31     17.64 o
   5   7   3      144.72      137.76      5.30 o
   6   7   3       39.03       57.40      3.83 o
   7   7   3     1139.05     1113.94     22.18 o
   8   7   3      255.75      237.74      7.69 o
   9   7   3        6.55        3.77      2.55 o
  10   7   3      624.85      599.29     14.45 o
  11   7   3      394.18      397.74     11.29 o
  12   7   3       30.61       28.04      4.20 o
  13   7   3      175.99      174.02      7.54 o
 -13   8   3        9.70        9.65      2.92 o
 -12   8   3       16.86       13.44      2.95 o
 -11   8   3       41.52       47.10      3.69 o
 -10   8   3       22.65       16.55      1.98 o
  -9   8   3        8.92       10.80      2.02 o
  -8   8   3       90.68       93.89      4.11 o
  -7   8   3       72.59       68.01      2.93 o
  -6   8   3       87.02       86.26      3.31 o
  -5   8   3      166.26      156.30      8.26 o
  -4   8   3        1.43        1.96      1.58 o
  -3   8   3      145.44      149.95      4.74 o
  -2   8   3       59.24       67.40      3.40 o
  -1   8   3       43.45       42.34      3.50 o
   0   8   3      112.63      109.10      5.78 o
   1   8   3      177.66      179.38     13.04 o
   2   8   3       85.48       68.63      4.87 o
   3   8   3        0.41        2.70      4.16 o
   4   8   3      133.95      134.72      8.37 o
   5   8   3       21.77       24.62      5.30 o
   6   8   3       92.65       90.05      6.09 o
   7   8   3       92.91       74.80      5.81 o
   8   8   3       57.16       47.41      5.05 o
   9   8   3        0.09       -1.22      3.26 o
  10   8   3       81.26       87.00      6.74 o
  11   8   3       30.30       35.19      5.95 o
 -11   9   3       23.88       26.79      7.77 o
 -10   9   3       12.09        4.34      6.18 o
  -9   9   3      277.65      310.88      9.97 o
  -8   9   3      446.56      455.98     13.18 o
  -7   9   3       32.24       39.23      3.38 o
  -6   9   3       12.65        9.17      2.65 o
  -5   9   3      463.05      497.37     18.27 o
  -4   9   3      813.89      826.49     21.15 o
  -3   9   3      165.78      162.45     12.62 o
  -2   9   3        1.98        6.75      2.75 o
  -1   9   3      793.71      804.12     20.97 o
   0   9   3      857.35      806.08     21.10 o
   1   9   3       53.73       49.88      4.58 o
   2   9   3        1.44        0.56      3.63 o
   3   9   3     1124.05     1117.24     28.11 o
   4   9   3      278.46      253.53     10.09 o
   5   9   3       19.49       14.14      3.68 o
   6   9   3      172.52      168.37      8.42 o
   7   9   3      387.68      404.81     13.95 o
   8   9   3       43.74       55.42      5.65 o
   9   9   3       10.43       12.40      4.72 o
  -7  10   3        8.06       13.13      6.47 o
  -6  10   3       27.59       37.31      6.53 o
  -5  10   3       11.86        9.30      2.99 o
  -4  10   3       17.55       26.92      3.60 o
  -3  10   3       33.88       31.98      3.86 o
  -2  10   3       29.90       31.05      3.93 o
  -1  10   3       56.18       59.42      4.99 o
   0  10   3       72.32       71.91      5.34 o
   1  10   3       23.09       21.19      3.90 o
   2  10   3       17.09       16.80      6.94 o
   3  10   3       65.99       62.54      5.53 o
   4  10   3        0.22        1.11      3.37 o
   5  10   3        5.94        7.32      3.77 o
 -19   0   4      496.65      442.29     15.15 o
 -18   0   4       91.08       91.88      5.66 o
 -17   0   4        5.91        1.37      2.48 o
 -16   0   4      884.09      851.05     18.22 o
 -15   0   4      200.29      208.81      6.93 o
 -14   0   4       53.63       58.88      3.73 o
 -13   0   4      905.30      845.39     20.89 o
 -12   0   4     1460.26     1454.65     26.74 o
 -11   0   4       45.50       53.84      3.45 o
 -10   0   4      223.01      222.00      5.20 o
  -9   0   4     1214.29     1160.27     23.66 o
  -8   0   4     8812.56     8987.42    142.52 o
  -7   0   4      482.86      527.64     20.67 o
  -6   0   4        4.33        2.50      1.48 o
  -5   0   4     2030.92     2064.66     31.12 o
  -4   0   4    10526.25    11179.84    173.85 o
  -3   0   4     3022.27     3057.36     45.30 o
  -2   0   4       28.91       31.33      1.73 o
  -1   0   4    15023.42    15261.55    220.65 o
   0   0   4      413.47      395.83      7.29 o
   1   0   4        6.18       10.89      2.16 o
   2   0   4     2137.79     2530.76     50.72 o
   3   0   4     2993.19     3015.24     52.01 o
   4   0   4       37.88       22.54      2.39 o
   5   0   4       30.71       29.62      2.46 o
   6   0   4     2343.09     2395.62     42.44 o
   7   0   4      373.45      338.67      8.52 o
   8   0   4      282.56      270.28      8.86 o
   9   0   4      160.53      170.32      7.80 o
  10   0   4      378.75      396.90      8.98 o
  11   0   4     1372.74     1316.81     25.90 o
  12   0   4       35.03       33.18      3.65 o
  13   0   4        2.64       -0.13      2.58 o
  14   0   4     1424.04     1403.49     28.41 o
  15   0   4      237.53      241.29      9.10 o
  16   0   4        9.96        3.94      6.26 o
  17   0   4      115.76       99.87      7.65 o
 -19   1   4       11.15        7.28      2.90 o
 -18   1   4        2.07       -0.52      2.02 o
 -17   1   4       18.99       20.20      2.38 o
 -16   1   4        6.56        3.50      1.74 o
 -15   1   4      141.25      129.90      4.21 o
 -14   1   4      256.44      251.01      5.78 o
 -13   1   4      142.17      126.30      3.54 o
 -12   1   4        9.27        8.17      1.36 o
 -11   1   4       84.69       89.99      4.00 o
 -10   1   4      340.29      342.04      4.98 o
  -9   1   4       74.17       72.03      1.93 o
  -8   1   4        8.06        7.70      1.08 o
  -7   1   4      257.41      294.03      4.12 o
  -6   1   4       25.07       33.96      1.34 o
  -5   1   4      515.75      563.52      6.74 o
  -4   1   4       65.24       84.03      1.80 o
  -3   1   4      130.05      108.89      2.06 o
  -2   1   4     1171.59     1258.57     14.76 o
  -1   1   4      556.44      677.39     12.79 o
   0   1   4       95.92      178.41      2.90 o
   1   1   4     2938.15     2915.66     32.84 o
   2   1   4        0.75        0.46      0.86 o
   3   1   4      306.14      303.38      4.70 o
   4   1   4       17.55       13.68      1.52 o
   5   1   4       33.72       38.64      2.36 o
   6   1   4      296.60      324.93      5.72 o
   7   1   4       24.59       24.88      1.85 o
   8   1   4       63.10       61.69      2.57 o
   9   1   4        8.51       10.71      1.49 o
  10   1   4       53.11       50.02      2.39 o
  11   1   4       37.40       33.50      2.23 o
  12   1   4       42.64       40.66      2.74 o
  13   1   4        3.15        2.18      1.93 o
  14   1   4        2.46        3.38      2.02 o
  15   1   4       12.71       16.84      2.78 o
  16   1   4       36.97       48.02      3.73 o
  17   1   4       39.91       38.79      4.05 o
 -19   2   4       91.98       82.22      4.65 o
 -18   2   4       53.76       61.49      3.56 o
 -17   2   4      181.41      180.14      5.44 o
 -16   2   4      625.58      596.69      9.89 o
 -15   2   4      845.89      832.11     12.45 o
 -14   2   4      293.17      269.81      5.85 o
 -13   2   4      353.67      354.67      6.07 o
 -12   2   4      564.15      547.76      7.95 o
 -11   2   4     1379.67     1388.46     16.82 o
 -10   2   4      120.15      127.13      2.64 o
  -9   2   4     1728.02     1746.73     21.08 o
  -8   2   4     5188.11     5121.80     61.35 o
  -7   2   4      994.39     1029.60     13.37 o
  -6   2   4        2.32        5.51      0.87 o
  -5   2   4      565.60      564.81      7.75 o
  -4   2   4     2817.71     2954.95     53.07 o
  -3   2   4        4.43        6.11      0.97 o
  -2   2   4      340.12      337.55      6.71 o
  -1   2   4     1561.95     1530.46     19.26 o
   0   2   4     2743.97     2794.00     34.20 o
   1   2   4     2036.38     2092.23     26.05 o
   2   2   4     1540.96     1487.38     19.03 o
   3   2   4      993.07      911.61     12.38 o
   4   2   4      816.97      753.03     14.21 o
   5   2   4       62.62       64.09      2.69 o
   6   2   4     1452.24     1479.37     21.40 o
   7   2   4     4601.71     4418.39     59.32 o
   8   2   4     1190.70     1103.72     15.29 o
   9   2   4        4.88        4.97      1.71 o
  10   2   4       18.17       17.40      2.06 o
  11   2   4      558.58      530.13      9.17 o
  12   2   4       10.88        6.91      1.97 o
  13   2   4      125.38      127.66      4.89 o
  14   2   4      370.12      362.61      8.47 o
  15   2   4      153.88      157.85      5.66 o
  16   2   4        0.88        2.02      2.42 o
 -19   3   4       17.84       22.60      3.50 o
 -18   3   4      164.79      184.06      6.47 o
 -17   3   4       65.43       72.15      4.06 o
 -16   3   4       44.23       45.05      2.59 o
 -15   3   4        0.88       -0.11      1.39 o
 -14   3   4       11.80       10.92      1.58 o
 -13   3   4     1071.76     1031.10     13.39 o
 -12   3   4       61.15       60.54      2.28 o
 -11   3   4     1505.33     1471.41     19.21 o
 -10   3   4      181.23      183.19      3.55 o
  -9   3   4      153.05      135.15      3.66 o
  -8   3   4      248.10      257.11      4.30 o
  -7   3   4     1226.71     1233.50     17.60 o
  -6   3   4      352.48      363.32      6.16 o
  -5   3   4      745.55      681.52     10.25 o
  -4   3   4      149.88      149.48      3.18 o
  -3   3   4      430.50      390.70      6.43 o
  -2   3   4      142.91      165.10      3.51 o
  -1   3   4      310.92      306.13      4.77 o
   0   3   4       34.97       41.48      1.62 o
   1   3   4       44.81       49.20      1.86 o
   2   3   4     2524.35     2593.53     35.32 o
   3   3   4      163.81      169.71      8.23 o
   4   3   4      979.65     1020.67     13.91 o
   5   3   4        2.30        1.54      1.22 o
   6   3   4       59.96       51.35      2.55 o
   7   3   4       85.56       91.66      3.11 o
   8   3   4      393.44      403.94      7.21 o
   9   3   4      819.41      826.61     12.35 o
  10   3   4       59.05       60.21      3.96 o
  11   3   4      559.34      553.38     10.40 o
  12   3   4       19.13       18.46      2.31 o
  13   3   4        1.78        4.58      2.15 o
  14   3   4        4.49        7.33      2.43 o
  15   3   4       63.79       62.94      7.56 o
  16   3   4       75.88       80.10      4.94 o
 -18   4   4       81.06       86.13      5.62 o
 -17   4   4       38.37       34.27      3.18 o
 -16   4   4      217.36      216.61      6.55 o
 -15   4   4      273.81      276.60      6.27 o
 -14   4   4      272.55      269.04      6.56 o
 -13   4   4       93.06       90.58      3.03 o
 -12   4   4      768.63      763.37     11.19 o
 -11   4   4       57.58       63.92      2.48 o
 -10   4   4      132.17      127.67      2.77 o
  -9   4   4      884.07      828.03     12.65 o
  -8   4   4      779.26      740.12     11.33 o
  -7   4   4      566.32      543.88     11.09 o
  -6   4   4      615.30      609.09     13.37 o
  -5   4   4     2645.16     2714.35     48.05 o
  -4   4   4     1074.70      995.48     14.41 o
  -3   4   4     1170.92     1086.96     15.61 o
  -2   4   4     2712.41     2669.93     38.49 o
  -1   4   4     1254.48     1200.04     17.20 o
   0   4   4      452.21      470.06      7.83 o
   1   4   4      449.29      449.83      6.85 o
   2   4   4      476.67      468.80      7.60 o
   3   4   4     1971.37     2040.76     32.52 o
   4   4   4      352.30      363.51      9.61 o
   5   4   4        1.10        0.47      1.33 o
   6   4   4      179.49      175.44      7.89 o
   7   4   4      946.70      961.23     14.98 o
   8   4   4      140.63      147.67      4.08 o
   9   4   4        0.82        0.78      1.82 o
  10   4   4      927.40      920.35     13.70 o
  11   4   4      226.68      225.85      6.72 o
  12   4   4      171.17      173.44      6.00 o
  13   4   4      241.38      247.40      7.46 o
  14   4   4      113.89      120.01      5.40 o
  15   4   4       69.98       64.63      6.11 o
 -17   5   4        1.93        0.20      2.47 o
 -16   5   4        0.79        0.05      2.25 o
 -15   5   4       92.15      100.59      4.95 o
 -14   5   4        4.31        0.98      1.81 o
 -13   5   4      171.21      159.18      4.32 o
 -12   5   4        0.08       -0.66      1.23 o
 -11   5   4       43.85       46.62      2.15 o
 -10   5   4       66.76       59.32      1.81 o
  -9   5   4      384.70      385.96      6.74 o
  -8   5   4       24.20       22.65      2.92 o
  -7   5   4      273.58      271.08     11.58 o
  -6   5   4      524.45      480.37     11.49 o
  -5   5   4     1385.50     1324.69     25.49 o
  -4   5   4       55.69       53.41      1.74 o
  -3   5   4      611.12      603.95      9.48 o
  -2   5   4        0.28       -0.03      1.07 o
  -1   5   4        0.67        2.53      1.24 o
   0   5   4      323.53      310.86      6.82 o
   1   5   4        2.69        3.02      1.00 o
   2   5   4      431.16      416.03     15.14 o
   3   5   4       11.48       13.88      2.56 o
   4   5   4      598.21      567.26     12.81 o
   5   5   4       71.67       69.52      3.68 o
   6   5   4      651.85      647.43     12.53 o
   7   5   4        3.14        2.32      1.76 o
   8   5   4      198.85      205.90      5.39 o
   9   5   4      162.81      154.77      9.42 o
  10   5   4      349.64      356.34     11.65 o
  11   5   4        1.63        2.53      2.31 o
  12   5   4       78.17       87.26      4.48 o
  13   5   4        9.71        6.28      2.72 o
  14   5   4        5.03        2.29      2.64 o
 -16   6   4        3.00        4.29      2.56 o
 -15   6   4      124.43      130.72      5.63 o
 -14   6   4      206.46      208.66      6.19 o
 -13   6   4      480.93      478.03     10.19 o
 -12   6   4      455.29      479.86      8.48 o
 -11   6   4      443.60      453.56      7.51 o
 -10   6   4     1164.80     1149.77     22.25 o
  -9   6   4      261.18      261.38     10.54 o
  -8   6   4       14.77       14.43      3.71 o
  -7   6   4      290.78      291.37     10.92 o
  -6   6   4     1203.36     1132.91     28.45 o
  -5   6   4      211.01      206.58      8.70 o
  -4   6   4      307.23      285.63      5.70 o
  -3   6   4     1414.78     1359.60     21.79 o
  -2   6   4      244.14      241.43      5.46 o
  -1   6   4        5.60        2.09      1.93 o
   0   6   4      144.92      134.21      5.01 o
   1   6   4      129.84      125.39      4.95 o
   2   6   4      878.17      860.58     17.75 o
   3   6   4     1054.83     1043.95     20.97 o
   4   6   4      625.28      624.06     11.71 o
   5   6   4      756.87      765.07     13.82 o
   6   6   4      257.21      251.36      6.38 o
   7   6   4       24.39       20.61      2.51 o
   8   6   4      162.09      169.56      5.37 o
   9   6   4      461.90      432.94      9.64 o
  10   6   4       67.48       57.30      4.48 o
  11   6   4      148.05      129.13      6.41 o
  12   6   4      452.17      455.16     12.70 o
  13   6   4       41.02       45.86      6.10 o
 -14   7   4       41.73       42.55      3.73 o
 -13   7   4       43.04       53.96      3.70 o
 -12   7   4        0.25        4.91      2.21 o
 -11   7   4       24.27       21.68      4.80 o
 -10   7   4       62.18       62.07      5.94 o
  -9   7   4       72.86       61.13      5.85 o
  -8   7   4       63.35       61.39      5.64 o
  -7   7   4      205.30      196.77     13.26 o
  -6   7   4       15.55       13.12      3.80 o
  -5   7   4       28.49       30.89      8.59 o
  -4   7   4       12.64       16.41      1.90 o
  -3   7   4       28.36       28.92      2.45 o
  -2   7   4      225.11      223.21      6.55 o
  -1   7   4      240.17      225.24      6.78 o
   0   7   4      138.99      135.57      5.35 o
   1   7   4        0.19        1.48      2.14 o
   2   7   4      430.35      406.54     10.30 o
   3   7   4       38.81       45.34      4.35 o
   4   7   4      245.18      230.76      8.95 o
   5   7   4      177.86      154.65      5.96 o
   6   7   4      483.84      455.14     15.25 o
   7   7   4        2.20        3.53      3.34 o
   8   7   4      311.10      311.53      9.35 o
   9   7   4       37.39       36.79      4.75 o
  10   7   4       36.09       36.13      4.02 o
  11   7   4        0.29       -2.10      2.83 o
  12   7   4       30.17       22.46      3.85 o
 -12   8   4        2.29       11.10      6.56 o
 -11   8   4      123.13      141.65      6.70 o
 -10   8   4      629.36      642.32     16.55 o
  -9   8   4       83.35       79.33      9.93 o
  -8   8   4        1.63       -0.37      1.45 o
  -7   8   4      347.70      332.25      9.37 o
  -6   8   4      623.16      619.30     15.52 o
  -5   8   4      174.32      175.33      4.59 o
  -4   8   4       79.31       79.45      3.35 o
  -3   8   4      838.98      833.73     19.16 o
  -2   8   4      602.07      571.49     15.52 o
  -1   8   4        4.63        3.07      2.52 o
   0   8   4      264.08      249.84      8.98 o
   1   8   4      821.64      781.95     20.46 o
   2   8   4      291.99      288.43     10.31 o
   3   8   4       15.36       15.96      3.46 o
   4   8   4      115.61      108.87      6.59 o
   5   8   4      570.40      547.71     16.46 o
   6   8   4       42.48       45.18      4.87 o
   7   8   4        1.39       -1.88      3.24 o
   8   8   4      123.20      132.09      7.94 o
   9   8   4      400.48      396.76     14.17 o
  10   8   4       25.28       29.24      5.19 o
 -10   9   4       38.00       35.79      8.21 o
  -9   9   4       99.79       99.17     10.81 o
  -8   9   4        0.61        0.88      2.21 o
  -7   9   4        7.89        6.26      4.37 o
  -6   9   4       11.98       10.49      2.56 o
  -5   9   4        2.60        5.54      2.02 o
  -4   9   4        0.17        4.32      3.79 o
  -3   9   4       22.28       32.34      3.38 o
  -2   9   4       14.88       21.32      3.91 o
  -1   9   4       32.02       33.50      3.78 o
   0   9   4        6.03        3.83      3.63 o
   1   9   4        0.69       -0.99      5.02 o
   2   9   4        1.01        2.05      3.20 o
   3   9   4        0.04        0.08      3.11 o
   4   9   4       49.24       47.33      5.05 o
   5   9   4        3.57        4.22      3.63 o
   6   9   4       19.18       21.14      5.79 o
   7   9   4       13.21       11.16      4.98 o
  -5  10   4       40.75       49.76      8.59 o
  -4  10   4        9.60        4.66      5.99 o
  -3  10   4      250.19      267.17     16.03 o
  -2  10   4      356.90      351.64     11.70 o
  -1  10   4        5.75        8.62      3.27 o
   0  10   4       42.80       51.47      4.94 o
   1  10   4      468.67      464.55     14.75 o
   2  10   4       57.29       56.58      5.43 o
 -19   1   5        0.63       -0.31      1.80 o
 -18   1   5      108.83      116.98      4.15 o
 -17   1   5      263.90      261.59      6.11 o
 -16   1   5       44.81       50.63      2.74 o
 -15   1   5      209.28      216.70      5.83 o
 -14   1   5      764.27      754.86     11.44 o
 -13   1   5        6.32        3.57      1.91 o
 -12   1   5       93.65       87.39      3.66 o
 -11   1   5      410.15      407.82      8.53 o
 -10   1   5     1010.16     1032.17     17.14 o
  -9   1   5      183.85      201.73      3.54 o
  -8   1   5       19.03       18.01      1.26 o
  -7   1   5      952.17      951.01     11.62 o
  -6   1   5     1142.60     1217.85     16.75 o
  -5   1   5       25.55       23.73      1.22 o
  -4   1   5      241.55      270.79      3.99 o
  -3   1   5      342.61      365.92      5.86 o
  -2   1   5     2096.96     2266.15     34.07 o
  -1   1   5        3.34       -0.44      0.91 o
   0   1   5      144.41      151.43      3.06 o
   1   1   5     3263.73     3214.56     37.35 o
   2   1   5       18.94       24.02      1.51 o
   3   1   5      939.24      897.91     12.40 o
   4   1   5       94.11      107.00      3.58 o
   5   1   5     1753.42     1650.83     21.50 o
   6   1   5      163.32      150.62      3.91 o
   7   1   5        0.65        2.64      1.45 o
   8   1   5      343.37      357.86      6.68 o
   9   1   5      194.18      177.35      4.64 o
  10   1   5       27.87       19.74      2.05 o
  11   1   5        0.58       -1.06      1.77 o
  12   1   5      102.47      108.86      4.11 o
  13   1   5      111.28      111.19      4.29 o
  14   1   5        0.33       -0.50      2.30 o
  15   1   5      117.32      113.11      5.13 o
 -18   2   5        3.16        3.46      2.24 o
 -17   2   5       59.75       61.96      3.46 o
 -16   2   5        4.47        3.69      2.52 o
 -15   2   5       49.23       47.92      3.24 o
 -14   2   5       98.33      104.89      4.66 o
 -13   2   5       78.44       75.29      3.09 o
 -12   2   5       97.02       88.84      3.58 o
 -11   2   5      163.11      159.14      4.19 o
 -10   2   5     1007.10     1011.11     15.15 o
  -9   2   5      243.08      253.86      4.71 o
  -8   2   5      647.98      641.15      9.17 o
  -7   2   5      596.18      629.06      8.92 o
  -6   2   5        6.50        7.67      1.13 o
  -5   2   5       18.24       20.50      1.08 o
  -4   2   5        5.94        4.39      0.83 o
  -3   2   5       63.68       72.49      2.03 o
  -2   2   5      669.18      655.54     11.31 o
  -1   2   5       10.46        6.35      1.12 o
   0   2   5      632.71      624.83      9.97 o
   1   2   5      452.84      457.01      7.11 o
   2   2   5      458.13      426.18      6.87 o
   3   2   5        3.42        2.79      1.29 o
   4   2   5      188.02      195.70      4.73 o
   5   2   5      182.25      187.62      4.73 o
   6   2   5      120.03      107.10      3.72 o
   7   2   5        1.98        0.92      1.62 o
   8   2   5      209.55      199.20      6.05 o
   9   2   5        0.86        0.16      1.46 o
  10   2   5        1.45        0.03      1.60 o
  11   2   5       51.12       49.77      3.03 o
  12   2   5       65.45       63.83      3.39 o
  13   2   5      125.40      127.29      4.58 o
  14   2   5        0.01       -1.15      2.65 o
  15   2   5       73.61       72.45      4.92 o
 -18   3   5      255.63      274.42      9.06 o
 -17   3   5       55.04       71.59      4.65 o
 -16   3   5        8.49        3.41      2.57 o
 -15   3   5       64.90       62.24      3.54 o
 -14   3   5      410.70      394.75      8.89 o
 -13   3   5      238.03      237.15      5.63 o
 -12   3   5        4.98        2.32      2.64 o
 -11   3   5      768.23      788.15     12.46 o
 -10   3   5      399.92      401.15      7.22 o
  -9   3   5       11.00       11.69      1.28 o
  -8   3   5      123.39      130.30      2.92 o
  -7   3   5      371.20      386.96      6.01 o
  -6   3   5     1272.42     1293.40     16.61 o
  -5   3   5      101.83      109.24      3.00 o
  -4   3   5      481.00      505.12      9.14 o
  -3   3   5       85.10       99.22      3.70 o
  -2   3   5       85.66       93.60      3.54 o
  -1   3   5       18.56       23.84      1.62 o
   0   3   5      464.88      470.47      7.20 o
   1   3   5      970.92     1009.40     13.70 o
   2   3   5      347.13      346.95      6.72 o
   3   3   5       56.24       63.56      2.44 o
   4   3   5      276.31      297.89      6.19 o
   5   3   5      795.96      781.29     12.76 o
   6   3   5      106.14      109.42      3.79 o
   7   3   5      114.60      117.04      4.70 o
   8   3   5      418.34      416.05      8.34 o
   9   3   5      366.65      357.29      8.83 o
  10   3   5       80.37       70.95      4.43 o
  11   3   5      257.43      261.70      6.78 o
  12   3   5      174.99      186.12      5.87 o
  13   3   5       13.85       16.03      3.09 o
  14   3   5        0.43       -2.49      2.49 o
  15   3   5       39.64       41.27      6.12 o
 -17   4   5        8.76        7.04      2.67 o
 -16   4   5        1.65       -1.28      2.16 o
 -15   4   5       49.00       50.22      6.43 o
 -14   4   5        9.64       15.11      2.97 o
 -13   4   5        2.34        2.24      1.56 o
 -12   4   5       52.22       49.58      3.75 o
 -11   4   5      401.89      391.83      7.25 o
 -10   4   5       48.81       56.07      3.04 o
  -9   4   5     1106.39     1071.99     14.21 o
  -8   4   5        5.74        7.87      1.22 o
  -7   4   5      331.44      325.70      5.89 o
  -6   4   5       77.41       77.48      2.39 o
  -5   4   5      400.10      397.07      6.84 o
  -4   4   5     1183.45     1152.93     16.76 o
  -3   4   5      228.82      239.15      4.82 o
  -2   4   5      792.02      776.22     11.97 o
  -1   4   5        2.01        2.06      1.32 o
   0   4   5      160.51      152.23      3.35 o
   1   4   5        0.02        1.18      1.16 o
   2   4   5        0.14        0.43      1.38 o
   3   4   5        1.32        2.28      1.80 o
   4   4   5      419.51      390.58      9.97 o
   5   4   5        0.93       -0.44      2.15 o
   6   4   5      940.76      872.93     18.54 o
   7   4   5        7.32        2.75      2.17 o
   8   4   5      249.28      239.85      6.82 o
   9   4   5       62.77       65.07      3.73 o
  10   4   5      306.31      315.34     10.27 o
  11   4   5       41.46       45.99      3.69 o
  12   4   5       20.66       20.67      3.80 o
  13   4   5      173.37      185.35      6.86 o
  14   4   5        9.69        6.79      3.01 o
 -16   5   5       57.68       55.50      4.70 o
 -15   5   5       16.28       16.51      3.19 o
 -14   5   5       72.13       84.36     13.58 o
 -13   5   5      143.71      148.00      4.52 o
 -12   5   5       88.29       84.55      5.05 o
 -11   5   5        1.37        1.63      1.21 o
 -10   5   5      307.29      295.14      7.55 o
  -9   5   5      349.17      328.46      9.63 o
  -8   5   5      322.63      305.79     10.40 o
  -7   5   5        1.69        1.93      2.27 o
  -6   5   5       58.58       67.49      4.22 o
  -5   5   5      515.94      494.98     12.04 o
  -4   5   5      245.97      232.96      4.66 o
  -3   5   5      228.04      234.35      6.48 o
  -2   5   5      318.70      321.06      6.13 o
  -1   5   5      531.95      501.06      9.86 o
   0   5   5       27.06       27.39      2.38 o
   1   5   5        1.76        2.15      2.11 o
   2   5   5       14.52       13.74      2.46 o
   3   5   5      287.28      286.64      9.13 o
   4   5   5      285.47      264.92      7.92 o
   5   5   5      260.76      250.51      7.88 o
   6   5   5       46.09       44.77      3.21 o
   7   5   5        8.49       11.90      2.47 o
   8   5   5        2.16       -1.25      1.97 o
   9   5   5      194.55      206.06      6.50 o
  10   5   5      251.80      261.43      7.54 o
  11   5   5       10.77       10.24      2.82 o
  12   5   5       88.76       88.35      4.87 o
  13   5   5       50.22       47.66      4.06 o
 -15   6   5       50.72       55.58      4.32 o
 -14   6   5        0.52        2.85      1.73 o
 -13   6   5       25.76       31.54      2.14 o
 -12   6   5       20.43       19.07      3.19 o
 -11   6   5      156.48      157.83      5.05 o
 -10   6   5       14.58       17.15      4.16 o
  -9   6   5      376.21      349.32     13.33 o
  -8   6   5      130.67      130.34      7.69 o
  -7   6   5      707.62      665.53     22.82 o
  -6   6   5        6.36        6.41      3.40 o
  -5   6   5      123.78      107.20      9.34 o
  -4   6   5        4.04        4.39      1.36 o
  -3   6   5        4.71        3.80      1.93 o
  -2   6   5      599.30      583.72     12.87 o
  -1   6   5      293.44      273.15      9.26 o
   0   6   5      515.02      505.82     14.38 o
   1   6   5      286.20      283.02      9.15 o
   2   6   5      370.72      360.74      9.54 o
   3   6   5       28.64       26.12      3.14 o
   4   6   5      355.64      346.71      9.62 o
   5   6   5       96.43      101.48      4.41 o
   6   6   5       76.55       66.59      4.11 o
   7   6   5       67.70       59.00      4.37 o
   8   6   5       87.21       86.60      7.84 o
   9   6   5       16.25       13.35      3.26 o
  10   6   5       46.51       51.17      5.62 o
  11   6   5       50.77       47.05      5.97 o
  12   6   5       31.92       35.13      6.57 o
 -13   7   5      102.96      104.57     13.17 o
 -12   7   5      576.43      582.82     14.69 o
 -11   7   5      100.07       98.38      7.49 o
 -10   7   5       41.77       35.24      5.25 o
  -9   7   5       62.60       54.86      5.89 o
  -8   7   5       33.43       39.89      5.26 o
  -7   7   5       70.82       58.85      5.67 o
  -6   7   5       11.32        9.80      3.85 o
  -5   7   5      470.52      457.77     15.13 o
  -4   7   5      218.82      199.09      5.78 o
  -3   7   5       42.04       39.17      3.05 o
  -2   7   5        2.99        3.66      1.97 o
  -1   7   5       14.68       11.28      2.44 o
   0   7   5      798.65      764.55     16.52 o
   1   7   5        2.33        8.80      3.26 o
   2   7   5      102.57      102.07      6.94 o
   3   7   5      630.46      596.71     16.95 o
   4   7   5      176.94      164.30      7.83 o
   5   7   5       14.48        8.68      3.49 o
   6   7   5       73.77       86.34      5.04 o
   7   7   5      576.97      549.47     13.60 o
   8   7   5        7.04        6.12      3.07 o
   9   7   5        0.98       -0.84      2.81 o
  10   7   5      204.86      208.23      8.26 o
 -11   8   5      114.76      119.56     12.43 o
 -10   8   5        3.73        6.95      6.15 o
  -9   8   5        2.38        6.23      6.18 o
  -8   8   5        9.69        7.65      6.13 o
  -7   8   5        3.65        2.37      5.29 o
  -6   8   5       12.67       12.02      5.91 o
  -5   8   5       21.43       26.89      6.56 o
  -4   8   5        0.09        1.85      1.63 o
  -3   8   5       21.75       16.44      3.28 o
  -2   8   5      105.55       94.61      5.06 o
  -1   8   5       54.66       51.93      5.27 o
   0   8   5       20.81       17.34      3.32 o
   1   8   5       34.69       42.61      5.72 o
   2   8   5      117.56       99.17      7.81 o
   3   8   5       30.49       33.36      4.33 o
   4   8   5       86.01       79.70      5.81 o
   5   8   5        9.10        9.31      3.70 o
   6   8   5      157.90      165.08      8.58 o
   7   8   5        9.30        4.66      3.96 o
   8   8   5       48.48       47.21     14.58 o
  -8   9   5      246.15      226.89     14.40 o
  -7   9   5        6.49        4.86      2.51 o
  -6   9   5       23.29       19.56      2.76 o
  -5   9   5      220.68      236.64     15.93 o
  -4   9   5      221.68      204.92     14.75 o
  -3   9   5       54.16       52.42      7.99 o
  -2   9   5       19.69       17.83      3.18 o
  -1   9   5      372.83      354.31     23.40 o
   0   9   5       14.68       16.25      3.49 o
   1   9   5       99.29       94.04      6.31 o
   2   9   5      214.88      200.30      8.93 o
   3   9   5      649.28      622.48     38.96 o
   4   9   5        7.26       13.54      4.08 o
   5   9   5       25.96       26.38      6.20 o
 -18   0   6       43.67       44.52     10.69 o
 -17   0   6       15.67        9.81      3.64 o
 -16   0   6      271.99      295.49     15.86 o
 -15   0   6      110.95      128.76      6.94 o
 -14   0   6       67.42       74.97      5.20 o
 -13   0   6      135.95      133.21      6.48 o
 -12   0   6      181.93      187.84      7.63 o
 -11   0   6       93.51       83.71      5.06 o
 -10   0   6      225.64      222.74      8.01 o
  -9   0   6     1311.39     1255.80     28.91 o
  -8   0   6     1705.55     1717.24     38.02 o
  -7   0   6       56.80       50.02      3.00 o
  -6   0   6      637.77      601.70     12.29 o
  -5   0   6      686.71      675.64     14.31 o
  -4   0   6      317.44      323.44     11.93 o
  -3   0   6      274.57      314.77     12.73 o
  -2   0   6     1957.74     1978.58     43.17 o
  -1   0   6     3684.87     3616.67     79.30 o
   0   0   6       80.58       90.45      4.03 o
   1   0   6        1.65        1.22      1.83 o
   2   0   6      746.28      747.28     15.40 o
   3   0   6     2078.77     2090.12     42.97 o
   4   0   6       53.52       53.46      3.56 o
   5   0   6       56.06       54.90      3.64 o
   6   0   6      235.57      264.07      7.85 o
   7   0   6      567.61      578.04     13.50 o
   8   0   6      731.94      760.70     16.86 o
   9   0   6      136.81      161.79      8.32 o
  10   0   6      336.66      363.14     13.38 o
  11   0   6      197.32      208.38      8.06 o
  12   0   6       47.92       46.38      4.67 o
  13   0   6      176.23      190.11     11.94 o
  14   0   6      823.52      844.09     20.28 o
 -18   1   6       38.65       38.50      3.44 o
 -17   1   6       60.66       58.55      3.81 o
 -16   1   6        0.11       -1.32      1.98 o
 -15   1   6      167.46      159.36      8.25 o
 -14   1   6        0.77       -1.22      1.82 o
 -13   1   6      317.35      309.03      7.38 o
 -12   1   6       17.52       17.93      2.24 o
 -11   1   6       14.59       15.56      2.16 o
 -10   1   6       12.24       12.12      1.85 o
  -9   1   6      102.40      103.53      3.58 o
  -8   1   6       26.49       31.19      2.06 o
  -7   1   6       93.29       84.53      2.99 o
  -6   1   6       23.21       21.29      1.46 o
  -5   1   6       42.26       43.25      2.04 o
  -4   1   6        5.20        6.11      1.12 o
  -3   1   6       88.19      109.85      2.96 o
  -2   1   6      177.07      180.82      5.04 o
  -1   1   6      214.16      249.86      4.40 o
   0   1   6      935.23      925.82     12.48 o
   1   1   6      106.77      114.48      2.99 o
   2   1   6      451.66      449.78      7.38 o
   3   1   6        1.43        0.73      1.40 o
   4   1   6       65.69       58.44      2.55 o
   5   1   6        6.21        9.18      1.72 o
   6   1   6      128.94      136.50      3.87 o
   7   1   6       63.18       68.33      2.96 o
   8   1   6       24.08       20.86      2.41 o
   9   1   6       33.50       32.40      2.79 o
  10   1   6       86.63       77.64      3.60 o
  11   1   6       28.90       21.97      2.66 o
  12   1   6        2.09        8.41      2.69 o
  13   1   6       52.49       62.01      4.06 o
  14   1   6        0.39       -1.51      2.75 o
 -18   2   6       61.04       64.56      4.12 o
 -17   2   6       79.78       78.82      4.29 o
 -16   2   6      285.21      280.50      7.51 o
 -15   2   6       66.07       67.27      3.65 o
 -14   2   6        1.22        2.77      1.84 o
 -13   2   6       60.21       68.97      3.45 o
 -12   2   6      881.62      896.37     15.78 o
 -11   2   6      352.38      372.70      7.98 o
 -10   2   6       32.15       36.57      2.44 o
  -9   2   6      401.57      392.95      7.23 o
  -8   2   6      672.53      666.24     10.72 o
  -7   2   6       77.63       76.63      2.80 o
  -6   2   6       22.38       29.08      1.73 o
  -5   2   6      535.69      581.81      7.80 o
  -4   2   6      104.78      134.40      2.88 o
  -3   2   6       19.36       15.47      1.27 o
  -2   2   6      732.06      703.11      9.26 o
  -1   2   6     1405.41     1428.37     17.23 o
   0   2   6      515.18      542.81     11.35 o
   1   2   6        8.78        8.77      1.47 o
   2   2   6      277.97      281.08      5.36 o
   3   2   6     1238.70     1202.09     16.39 o
   4   2   6      502.17      490.93      8.70 o
   5   2   6        0.65        0.44      2.09 o
   6   2   6      659.49      645.60     10.24 o
   7   2   6     1252.31     1174.15     18.37 o
   8   2   6      134.87      122.40      4.97 o
   9   2   6       25.52       36.41      4.43 o
  10   2   6      234.56      226.97      7.78 o
  11   2   6      205.99      180.55      5.94 o
  12   2   6        0.93        1.89      2.37 o
  13   2   6      193.70      189.39      6.44 o
  14   2   6      261.64      290.50      9.80 o
 -17   3   6       84.63       89.33      4.99 o
 -16   3   6        7.62        6.52      2.25 o
 -15   3   6       35.10       28.96      2.78 o
 -14   3   6       30.90       35.58      2.78 o
 -13   3   6      199.34      197.94      5.60 o
 -12   3   6      402.08      379.01     11.04 o
 -11   3   6       64.78       63.21      3.03 o
 -10   3   6       24.50       25.31      1.91 o
  -9   3   6        5.22        4.93      1.39 o
  -8   3   6      184.16      174.20      4.13 o
  -7   3   6       44.07       39.60      2.02 o
  -6   3   6      247.67      236.77      4.91 o
  -5   3   6       16.83       18.65      1.45 o
  -4   3   6       52.10       46.41      2.07 o
  -3   3   6        0.18       -0.96      1.07 o
  -2   3   6      177.89      148.74      4.63 o
  -1   3   6        6.68        5.51      1.84 o
   0   3   6      443.43      459.85      9.39 o
   1   3   6      343.89      327.46      9.03 o
   2   3   6     1584.33     1493.33     24.54 o
   3   3   6      195.41      201.57      5.85 o
   4   3   6      777.19      791.35     14.62 o
   5   3   6        2.28        4.42      4.01 o
   6   3   6       94.99       92.00      4.95 o
   7   3   6       94.89      105.22      5.42 o
   8   3   6       15.17       17.46      3.30 o
   9   3   6      166.87      176.85      7.87 o
  10   3   6       99.19       92.12      3.84 o
  11   3   6       36.10       37.71      3.65 o
  12   3   6        1.33       -1.37      2.76 o
  13   3   6       12.09       16.73      3.53 o
 -16   4   6       88.37       85.67      4.65 o
 -15   4   6       20.95       22.26      2.79 o
 -14   4   6        4.13        2.86      1.94 o
 -13   4   6      169.88      180.05      5.22 o
 -12   4   6      289.00      289.18      6.69 o
 -11   4   6       12.33       16.68      2.32 o
 -10   4   6       82.79       83.27      2.89 o
  -9   4   6      224.28      229.33      4.87 o
  -8   4   6      424.25      421.53      7.39 o
  -7   4   6      148.65      145.86      4.57 o
  -6   4   6      135.66      147.53      4.46 o
  -5   4   6      358.81      357.16      7.71 o
  -4   4   6      294.56      290.04      6.89 o
  -3   4   6      692.92      687.98     12.69 o
  -2   4   6      531.79      503.04     10.05 o
  -1   4   6      138.34      141.41      4.65 o
   0   4   6      121.44      128.98      4.53 o
   1   4   6       45.62       43.28      5.06 o
   2   4   6      259.92      260.86      7.80 o
   3   4   6      488.29      499.00     12.12 o
   4   4   6       76.31       76.88      4.40 o
   5   4   6       98.15      101.66      7.27 o
   6   4   6      160.00      175.51      6.87 o
   7   4   6      210.28      233.33      8.20 o
   8   4   6        4.60        8.89      2.59 o
   9   4   6      323.92      352.02      8.12 o
  10   4   6      479.83      490.60     11.31 o
  11   4   6       11.74       11.45      3.09 o
  12   4   6       83.26       83.52      4.91 o
 -15   5   6       88.32       95.67      4.71 o
 -14   5   6       89.69       76.84      3.84 o
 -13   5   6       55.97       56.73      3.15 o
 -12   5   6        1.75        1.24      2.20 o
 -11   5   6      171.59      169.26      5.92 o
 -10   5   6       25.47       24.97      2.97 o
  -9   5   6      472.98      468.55     15.37 o
  -8   5   6        1.32        3.55      3.38 o
  -7   5   6      108.58      112.50      6.98 o
  -6   5   6      147.53      144.80      5.46 o
  -5   5   6       97.56       87.50      3.77 o
  -4   5   6      364.06      365.89      9.09 o
  -3   5   6      134.10      132.50      4.98 o
  -2   5   6      179.63      176.61      5.97 o
  -1   5   6       65.69       56.31      3.62 o
   0   5   6      501.87      492.72     13.69 o
   1   5   6      121.87      131.22      5.46 o
   2   5   6      193.58      197.63      6.83 o
   3   5   6       56.58       48.62      3.82 o
   4   5   6      422.01      393.40     11.52 o
   5   5   6        0.07        0.52      2.52 o
   6   5   6      218.74      224.89      7.87 o
   7   5   6       24.48       20.91      4.17 o
   8   5   6        5.91        3.72      2.93 o
   9   5   6       57.68       69.64      4.29 o
  10   5   6       39.27       45.38      5.65 o
  11   5   6       73.06       73.08      5.61 o
 -14   6   6      128.95      142.60      9.51 o
 -13   6   6      297.01      297.15      9.69 o
 -12   6   6       81.83       80.89      4.38 o
 -11   6   6      133.58      143.25      9.53 o
 -10   6   6      131.18      154.46     10.11 o
  -9   6   6        1.77        2.87      3.61 o
  -8   6   6       13.20       14.96      4.57 o
  -7   6   6      287.60      269.54     11.23 o
  -6   6   6      193.18      199.19      9.58 o
  -5   6   6        0.70        2.22      1.44 o
  -4   6   6      287.59      301.20     11.35 o
  -3   6   6      451.39      462.91     11.04 o
  -2   6   6        3.88        4.65      4.58 o
  -1   6   6       13.81       19.03      2.76 o
   0   6   6      184.53      193.46      6.72 o
   1   6   6      293.47      323.70      9.22 o
   2   6   6      414.77      428.77     11.22 o
   3   6   6      165.71      171.04      6.72 o
   4   6   6      292.19      292.64      9.11 o
   5   6   6      348.45      327.41     19.61 o
   6   6   6       63.08       66.70      5.70 o
   7   6   6        0.94       -3.02      3.98 o
   8   6   6      186.29      180.70      7.52 o
   9   6   6      324.03      308.00     11.28 o
  10   6   6       20.96       14.32      3.84 o
 -12   7   6        9.68        8.34      2.10 o
 -11   7   6      122.37      133.86      8.81 o
 -10   7   6       10.07        6.04      5.74 o
  -9   7   6       26.55       28.40      5.26 o
  -8   7   6       76.50       71.13      7.34 o
  -7   7   6      133.78      150.00      8.86 o
  -6   7   6        0.57        3.58      3.82 o
  -5   7   6       37.17       34.25      4.95 o
  -4   7   6        1.18        3.18      1.64 o
  -3   7   6        3.80        5.34      2.03 o
  -2   7   6       74.95       74.52      6.49 o
  -1   7   6        2.08       -0.01      2.45 o
   0   7   6      166.08      173.92      6.49 o
   1   7   6       11.30        9.00      2.83 o
   2   7   6      121.19      112.86      6.49 o
   3   7   6       33.56       32.54      7.19 o
   4   7   6       39.85       43.26      7.28 o
   5   7   6       40.28       43.57      5.00 o
   6   7   6        6.50        4.91      3.61 o
   7   7   6       88.36       97.53      5.69 o
   8   7   6       36.59       28.81      4.06 o
  -9   8   6        1.17       -0.53      6.08 o
  -8   8   6        0.41       -5.07      5.07 o
  -7   8   6      153.62      169.95     13.83 o
  -6   8   6      208.13      227.39     15.61 o
  -5   8   6       52.88       54.81      8.59 o
  -4   8   6      136.39      133.20     12.16 o
  -3   8   6      445.64      435.21     12.42 o
  -2   8   6       69.99       70.49      5.35 o
  -1   8   6       11.30       11.36      3.10 o
   0   8   6       82.72       80.10      5.52 o
   1   8   6      247.12      251.29      9.79 o
   2   8   6       44.89       47.44      4.83 o
   3   8   6        5.08        2.47      4.11 o
   4   8   6      250.84      277.12     11.13 o
   5   8   6      255.38      263.06     11.09 o
  -4   9   6        0.21       -5.29      5.29 o
  -3   9   6       21.81       24.69      7.39 o
  -2   9   6        2.64        5.86      2.76 o
  -1   9   6       13.67       20.18      5.92 o
   0   9   6        0.87        0.54      3.00 o
 -17   1   7      134.35      128.39      5.46 o
 -16   1   7        3.79        1.34      2.26 o
 -15   1   7      369.91      359.96      8.84 o
 -14   1   7      606.37      621.66     12.49 o
 -13   1   7       49.24       50.04      3.29 o
 -12   1   7        7.93        8.38      2.15 o
 -11   1   7      272.36      253.58      6.50 o
 -10   1   7     1049.46     1043.00     17.87 o
  -9   1   7      469.05      444.16      9.16 o
  -8   1   7      221.09      208.83      5.56 o
  -7   1   7      760.58      723.69     13.03 o
  -6   1   7      424.23      443.18      9.69 o
  -5   1   7      151.86      143.86      3.97 o
  -4   1   7      489.50      462.43      8.25 o
  -3   1   7     1755.44     1713.30     24.33 o
  -2   1   7      527.32      518.60      9.08 o
  -1   1   7       11.88       12.95      1.91 o
   0   1   7     1701.36     1626.64     23.46 o
   1   1   7     2033.76     1991.21     28.23 o
   2   1   7       19.82       20.64      2.20 o
   3   1   7        0.99        1.08      1.67 o
   4   1   7      791.07      772.21     17.21 o
   5   1   7     1008.01     1020.75     16.33 o
   6   1   7       63.44       67.27      3.36 o
   7   1   7      306.04      296.84      7.97 o
   8   1   7      589.71      604.32     12.81 o
   9   1   7      222.44      222.96      8.39 o
  10   1   7       19.29       17.99      4.12 o
  11   1   7       36.82       40.60      3.72 o
  12   1   7      451.07      482.75     12.04 o
 -16   2   7        4.78        2.36      2.34 o
 -15   2   7      105.94      102.55      4.60 o
 -14   2   7       14.29       12.69      2.43 o
 -13   2   7      179.78      187.83      5.73 o
 -12   2   7       58.08       55.77      3.35 o
 -11   2   7       10.40        8.11      2.04 o
 -10   2   7      140.24      139.79      4.61 o
  -9   2   7       12.12        8.34      1.90 o
  -8   2   7       72.80       72.87      3.27 o
  -7   2   7        1.01        1.82      1.56 o
  -6   2   7        1.96        2.36      1.43 o
  -5   2   7       17.88       14.74      1.76 o
  -4   2   7        8.03        7.90      1.58 o
  -3   2   7      172.90      163.42      4.33 o
  -2   2   7        8.15        5.45      1.59 o
  -1   2   7       39.41       44.23      2.50 o
   0   2   7      161.70      155.67      4.37 o
   1   2   7       10.51       14.00      1.96 o
   2   2   7      388.32      382.55      7.67 o
   3   2   7      160.04      161.26      4.72 o
   4   2   7       78.17       77.34      3.45 o
   5   2   7       88.48       95.07      4.30 o
   6   2   7       56.36       61.14      4.21 o
   7   2   7       64.03       70.48      4.69 o
   8   2   7       39.41       31.71      3.39 o
   9   2   7       71.09       82.71      4.68 o
  10   2   7       28.94       28.98      3.65 o
  11   2   7       23.30       24.18      3.34 o
  12   2   7       23.37       22.00      3.62 o
 -16   3   7       73.62       82.04      4.78 o
 -15   3   7      302.69      303.35     13.08 o
 -14   3   7      510.38      525.51     11.02 o
 -13   3   7       21.00       32.41      2.74 o
 -12   3   7      111.91      110.08      4.23 o
 -11   3   7      436.33      445.24      9.27 o
 -10   3   7      217.35      220.41      5.79 o
  -9   3   7      162.57      156.38      4.63 o
  -8   3   7      190.19      190.26      5.11 o
  -7   3   7     1046.83     1065.51     16.18 o
  -6   3   7      507.07      510.65      8.93 o
  -5   3   7      140.51      134.44      5.26 o
  -4   3   7      384.37      362.17      6.99 o
  -3   3   7      424.86      421.32      7.80 o
  -2   3   7      218.17      220.03      5.17 o
  -1   3   7      310.40      307.48      6.42 o
   0   3   7      893.12      894.32     14.24 o
   1   3   7     1298.18     1285.73     19.38 o
   2   3   7      185.47      176.28      5.87 o
   3   3   7       36.43       43.33      4.69 o
   4   3   7      310.30      322.08     11.25 o
   5   3   7      503.46      507.92     11.02 o
   6   3   7      269.81      268.31      7.81 o
   7   3   7      181.67      188.30      6.65 o
   8   3   7      583.75      581.48     12.67 o
   9   3   7       10.68       11.65      2.62 o
  10   3   7       25.20       22.65      3.16 o
  11   3   7      374.55      365.40      9.15 o
 -15   4   7       64.22       71.26      5.09 o
 -14   4   7       11.25        8.71      2.40 o
 -13   4   7       61.56       67.49      3.66 o
 -12   4   7        9.41       10.92      2.23 o
 -11   4   7      381.54      384.26      8.25 o
 -10   4   7      112.85      105.48      4.69 o
  -9   4   7      404.77      409.39      9.47 o
  -8   4   7        8.38        7.12      1.52 o
  -7   4   7      125.69      115.80      3.49 o
  -6   4   7       27.90       28.87      1.97 o
  -5   4   7       42.73       39.78      2.45 o
  -4   4   7      562.63      529.35      9.23 o
  -3   4   7      304.47      284.79      6.09 o
  -2   4   7      588.68      575.53     11.50 o
  -1   4   7       38.13       37.99      2.97 o
   0   4   7      217.82      204.71      7.55 o
   1   4   7       21.16       20.47      3.08 o
   2   4   7       21.30       19.28      3.13 o
   3   4   7        1.49        1.80      2.57 o
   4   4   7      107.40       94.21      5.23 o
   5   4   7      177.86      177.08      7.74 o
   6   4   7      203.05      209.94      7.94 o
   7   4   7       53.16       48.54      4.57 o
   8   4   7      209.93      221.38      7.21 o
   9   4   7       57.04       66.01      3.94 o
  10   4   7       45.70       47.37      4.22 o
 -14   5   7      106.02      115.00      6.23 o
 -13   5   7      166.88      176.33     10.56 o
 -12   5   7       62.13       71.95      4.72 o
 -11   5   7      332.33      324.97      7.63 o
 -10   5   7      418.42      400.22      9.29 o
  -9   5   7      150.39      144.69      4.82 o
  -8   5   7      127.69      140.93      4.98 o
  -7   5   7       74.25       91.22      7.33 o
  -6   5   7      390.27      394.03     11.09 o
  -5   5   7      361.85      353.10     11.31 o
  -4   5   7      519.38      517.71     12.25 o
  -3   5   7      529.99      534.83     18.02 o
  -2   5   7      528.84      535.75     12.83 o
  -1   5   7       63.27       68.65      4.25 o
   0   5   7        1.53        2.16      2.52 o
   1   5   7      232.56      228.63      9.80 o
   2   5   7      696.18      651.33     15.30 o
   3   5   7      367.43      344.37     10.09 o
   4   5   7      154.22      144.38      6.91 o
   5   5   7      189.90      198.84      7.67 o
   6   5   7      133.82      141.85      6.79 o
   7   5   7       85.11       94.24      7.34 o
   8   5   7       71.03       70.38      5.22 o
   9   5   7      238.65      232.49      7.76 o
 -12   6   7       45.10       46.40      6.52 o
 -11   6   7       57.58       58.42      9.13 o
 -10   6   7       60.87       58.53      3.49 o
  -9   6   7       48.80       45.01      2.97 o
  -8   6   7      227.26      218.64      6.36 o
  -7   6   7       18.60       16.18      5.07 o
  -6   6   7      151.75      145.10     16.77 o
  -5   6   7       24.44       21.69      3.86 o
  -4   6   7      127.79      142.20      7.22 o
  -3   6   7       30.25       27.86      4.51 o
  -2   6   7      158.70      158.90      6.06 o
  -1   6   7      215.85      195.54      6.96 o
   0   6   7       22.65       24.70      3.32 o
   1   6   7       80.30       75.23      4.66 o
   2   6   7      120.52      124.43      5.98 o
   3   6   7       32.54       31.54      3.87 o
   4   6   7       64.95       68.46      4.98 o
   5   6   7        0.21        0.01      3.36 o
   6   6   7        0.49       -1.49      3.39 o
   7   6   7        0.56        0.28      3.66 o
   8   6   7        1.55       -2.41      5.77 o
 -10   7   7       66.55       82.18     10.81 o
  -9   7   7       42.69       57.56      9.61 o
  -8   7   7      177.49      178.84     10.03 o
  -7   7   7       91.33       94.92      7.53 o
  -6   7   7       62.53       65.90      6.71 o
  -5   7   7      372.55      381.09     14.50 o
  -4   7   7      202.33      211.73      6.58 o
  -3   7   7       74.41       80.88      4.44 o
  -2   7   7       12.99       23.95      5.30 o
  -1   7   7      643.05      628.75     14.93 o
   0   7   7      248.64      254.00     10.14 o
   1   7   7        1.01        1.62      3.23 o
   2   7   7      308.70      315.77     11.74 o
   3   7   7      383.23      410.82     15.81 o
   4   7   7       82.88       82.95      6.50 o
   5   7   7       14.56       15.37      4.31 o
  -6   8   7       11.37       16.51      7.17 o
  -5   8   7        3.54       -3.50      5.14 o
  -4   8   7       17.27       36.88      7.92 o
  -3   8   7       40.69       57.42      9.10 o
  -2   8   7       15.31       14.30      3.14 o
  -1   8   7       55.03       48.87      4.56 o
   0   8   7      226.32      246.28      9.72 o
   1   8   7        5.00        7.44      3.69 o
 -15   0   8      126.81      115.10      9.92 o
 -14   0   8        3.16        4.42      6.00 o
 -13   0   8       47.29       42.40      4.95 o
 -12   0   8      226.05      230.38      9.38 o
 -11   0   8        0.55        2.01      3.62 o
 -10   0   8       64.21       73.61      7.12 o
  -9   0   8     1316.01     1305.71     31.10 o
  -8   0   8      307.10      313.53     10.64 o
  -7   0   8       45.29       39.81      4.12 o
  -6   0   8      274.84      245.94      9.04 o
  -5   0   8      305.21      294.30     10.06 o
  -4   0   8        5.21        1.74      3.81 o
  -3   0   8        0.58        6.33      2.87 o
  -2   0   8     1145.26     1058.24     25.93 o
  -1   0   8      251.12      241.52      9.19 o
   0   0   8       37.73       31.17      4.08 o
   1   0   8       23.01       21.09      3.64 o
   2   0   8      204.87      208.39      8.73 o
   3   0   8       93.82       98.17      6.29 o
   4   0   8       33.83       37.18      4.47 o
   5   0   8      103.96      110.11      7.04 o
   6   0   8      235.80      276.62     31.05 o
   7   0   8      154.28      148.52     11.99 o
   8   0   8       17.21       17.62      7.02 o
   9   0   8       96.72      119.37     12.02 o
  10   0   8      261.67      280.53     17.91 o
 -15   1   8       23.25       32.52      3.28 o
 -14   1   8      108.13      109.20      4.87 o
 -13   1   8      164.40      152.52      5.57 o
 -12   1   8       29.73       28.53      2.92 o
 -11   1   8       67.75       70.00      3.70 o
 -10   1   8        1.56        0.37      1.90 o
  -9   1   8       11.27        8.75      2.13 o
  -8   1   8       84.10       73.16      3.53 o
  -7   1   8        1.60        3.20      1.84 o
  -6   1   8       13.94       11.25      2.14 o
  -5   1   8        2.01        0.95      1.86 o
  -4   1   8       20.01       19.60      2.31 o
  -3   1   8      144.56      142.60      4.78 o
  -2   1   8       27.51       27.10      2.58 o
  -1   1   8       25.95       30.24      2.69 o
   0   1   8      265.94      245.63      6.60 o
   1   1   8       44.55       42.14      3.12 o
   2   1   8       84.60       93.01      4.26 o
   3   1   8        5.03       -0.88      2.00 o
   4   1   8       14.64       11.22      2.45 o
   5   1   8       52.89       59.86      4.55 o
   6   1   8        3.69        0.72      2.65 o
   7   1   8       74.72       75.53      5.16 o
   8   1   8       25.66       31.57      5.92 o
   9   1   8       97.52       95.91      7.89 o
  10   1   8        5.71        3.91      4.81 o
 -15   2   8       44.54       49.88      4.02 o
 -14   2   8        7.08        8.02      2.55 o
 -13   2   8      266.15      266.20      7.31 o
 -12   2   8      766.64      804.59     15.18 o
 -11   2   8       13.85       14.51      3.39 o
 -10   2   8        0.56        1.51      1.89 o
  -9   2   8      200.39      205.47      5.88 o
  -8   2   8      265.08      269.20      6.79 o
  -7   2   8       32.28       30.44      3.40 o
  -6   2   8      129.69      136.08      4.65 o
  -5   2   8      617.63      647.73     12.32 o
  -4   2   8        0.71       -1.31      1.74 o
  -3   2   8        5.97        8.76      2.02 o
  -2   2   8      259.77      271.08      6.87 o
  -1   2   8      880.46      889.73     16.04 o
   0   2   8      190.19      196.64      5.86 o
   1   2   8        1.04        1.94      2.00 o
   2   2   8      107.44      126.80      4.43 o
   3   2   8      395.80      382.45      8.16 o
   4   2   8       46.11       47.51      3.95 o
   5   2   8       26.41       28.74      3.15 o
   6   2   8      334.47      316.71     12.19 o
   7   2   8      103.91       96.72      8.60 o
   8   2   8       35.42       45.91      7.89 o
   9   2   8       12.71       13.09      5.05 o
 -14   3   8       80.09       83.59      4.26 o
 -13   3   8       24.14       30.44      2.99 o
 -12   3   8       41.94       46.79      4.53 o
 -11   3   8        0.16       -1.28      1.89 o
 -10   3   8        2.74       -0.40      1.80 o
  -9   3   8        0.38        1.71      1.75 o
  -8   3   8       69.72       65.81      3.30 o
  -7   3   8       10.44       12.32      2.06 o
  -6   3   8       92.38       94.84      3.84 o
  -5   3   8       11.70       16.25      2.23 o
  -4   3   8        6.52        7.24      1.92 o
  -3   3   8        0.01       -1.03      1.71 o
  -2   3   8       65.38       64.49      3.38 o
  -1   3   8       43.67       41.68      2.75 o
   0   3   8       29.25       29.50      3.96 o
   1   3   8      300.86      287.44      7.52 o
   2   3   8       63.07       56.42      3.62 o
   3   3   8      149.38      147.48      5.45 o
   4   3   8       10.48       14.89      2.68 o
   5   3   8       20.24       16.52      3.14 o
   6   3   8       15.74       18.18      2.95 o
   7   3   8       93.84      111.11      5.36 o
   8   3   8       89.90       79.24      7.70 o
   9   3   8       37.11       43.73      6.28 o
 -13   4   8      224.56      220.03      6.98 o
 -12   4   8       27.46       24.86      4.33 o
 -11   4   8       71.38       65.66      3.69 o
 -10   4   8      340.76      326.84      8.44 o
  -9   4   8      125.46      125.14      4.82 o
  -8   4   8       55.06       60.65      3.60 o
  -7   4   8       51.07       51.09      3.25 o
  -6   4   8      301.13      275.75      7.49 o
  -5   4   8      289.33      269.51      7.42 o
  -4   4   8      137.40      134.35      5.11 o
  -3   4   8      102.12       93.40      4.34 o
  -2   4   8      111.89      104.22      4.24 o
  -1   4   8      176.78      174.34      5.54 o
   0   4   8       45.10       32.47      2.90 o
   1   4   8        0.56        0.88      2.00 o
   2   4   8      140.45      134.34      5.26 o
   3   4   8      161.82      150.14      5.83 o
   4   4   8       80.64       81.84      4.41 o
   5   4   8       39.22       44.92      3.70 o
   6   4   8       40.98       51.41      3.94 o
   7   4   8       26.27       30.39      5.39 o
   8   4   8       18.98       23.09      3.74 o
 -12   5   8        5.02        2.77      4.30 o
 -11   5   8       65.87       59.10      4.49 o
 -10   5   8       28.26       28.29      3.33 o
  -9   5   8      133.91      123.86      4.37 o
  -8   5   8       44.96       54.51      3.12 o
  -7   5   8        4.42        3.93      2.08 o
  -6   5   8      167.53      172.84      5.48 o
  -5   5   8        0.05       -1.44      1.77 o
  -4   5   8      357.53      348.19      7.96 o
  -3   5   8       15.35        7.66      2.09 o
  -2   5   8      324.11      323.59     11.49 o
  -1   5   8      122.48      121.47      4.71 o
   0   5   8      122.53      111.15      9.58 o
   1   5   8       65.69       70.58      6.41 o
   2   5   8       41.95       47.64      4.36 o
   3   5   8        1.98        1.89      3.28 o
   4   5   8       33.57       24.00      4.50 o
   5   5   8       31.92       45.46      3.87 o
   6   5   8        5.09        9.39      2.87 o
  -9   6   8       26.36       24.08      5.00 o
  -8   6   8       37.03       33.34      3.34 o
  -7   6   8      132.65      114.78      5.57 o
  -6   6   8       60.33       56.51      4.10 o
  -5   6   8       24.02       26.71      2.48 o
  -4   6   8      177.50      173.86      7.50 o
  -3   6   8       68.05       71.40      4.73 o
  -2   6   8       34.18       43.11      3.95 o
  -1   6   8      124.46      132.49      6.21 o
   0   6   8       68.48       69.06      5.77 o
   1   6   8       94.63       89.29      5.47 o
   2   6   8       69.17       68.51      5.08 o
   3   6   8       90.23      105.03      6.06 o
   4   6   8      153.21      148.14      8.59 o
  -5   7   8        7.54        3.91      6.47 o
  -4   7   8       67.22       65.27      9.73 o
  -3   7   8       15.38       14.36      4.90 o
  -2   7   8      188.71      193.78      7.36 o
  -1   7   8        1.23        3.01      3.14 o
   0   7   8       92.13       97.18      6.68 o
 -13   1   9        0.94       -0.91      3.66 o
 -12   1   9        3.52        3.88      2.48 o
 -11   1   9      101.84      115.50      4.97 o
 -10   1   9      158.60      155.10      5.49 o
  -9   1   9        3.86        4.83      2.17 o
  -8   1   9       64.75       65.52      4.26 o
  -7   1   9      368.65      363.58      8.65 o
  -6   1   9       18.38       15.49      2.51 o
  -5   1   9       58.63       62.88      3.62 o
  -4   1   9       67.04       63.40      3.68 o
  -3   1   9      586.01      558.11     11.59 o
  -2   1   9        0.44        0.34      2.10 o
  -1   1   9       15.67       16.81      2.65 o
   0   1   9      295.92      274.64      7.55 o
   1   1   9      128.61      130.84      5.25 o
   2   1   9        8.43        7.05      2.87 o
   3   1   9       15.76       15.16      3.25 o
   4   1   9      108.68      108.43      6.69 o
   5   1   9        2.80        2.12      2.85 o
   6   1   9        1.83        6.97      4.24 o
   7   1   9      211.42      196.55     10.96 o
 -12   2   9      114.36      121.92      5.17 o
 -11   2   9       15.87       10.92      2.63 o
 -10   2   9       60.70       59.39      5.77 o
  -9   2   9       13.16       11.96      3.81 o
  -8   2   9       19.38       18.96      2.57 o
  -7   2   9        6.98        6.85      2.11 o
  -6   2   9       11.38       10.74      2.36 o
  -5   2   9        4.78        3.15      2.04 o
  -4   2   9        2.44        4.61      2.13 o
  -3   2   9        2.65        0.94      2.02 o
  -2   2   9       11.28       14.26      2.46 o
  -1   2   9       48.76       45.83      3.45 o
   0   2   9       50.93       54.53      3.64 o
   1   2   9        2.27       -2.01      2.77 o
   2   2   9        4.37        3.51      2.72 o
   3   2   9       57.99       57.85      5.25 o
   4   2   9        4.50        4.77      2.99 o
   5   2   9       35.02       32.36      5.40 o
   6   2   9        0.00       -1.05      3.13 o
 -11   3   9       19.26       21.04      2.85 o
 -10   3   9       11.77       15.79      2.60 o
  -9   3   9       40.36       33.82      2.98 o
  -8   3   9      114.80      102.92      4.40 o
  -7   3   9      123.19      125.12      4.77 o
  -6   3   9        0.94        1.11      1.95 o
  -5   3   9        0.83       -1.85      1.90 o
  -4   3   9       68.72       72.97      3.93 o
  -3   3   9      177.79      184.78      7.29 o
  -2   3   9       52.72       55.35      4.00 o
  -1   3   9       18.90       23.10      3.21 o
   0   3   9      135.06      150.93      8.25 o
   1   3   9       88.13       92.73      5.20 o
   2   3   9        1.61        2.98      2.74 o
   3   3   9       28.60       30.07      3.83 o
   4   3   9       99.17      103.49      5.92 o
   5   3   9       80.82       77.24      5.45 o
 -10   4   9      176.21      176.10      6.29 o
  -9   4   9       12.75       12.51      2.58 o
  -8   4   9      112.31      115.54      5.81 o
  -7   4   9       14.95        8.87      2.45 o
  -6   4   9       98.73       95.32      5.20 o
  -5   4   9       74.00       74.32      4.24 o
  -4   4   9       92.33       98.74      4.97 o
  -3   4   9      169.36      146.58      7.21 o
  -2   4   9      146.12      142.34      5.97 o
  -1   4   9       22.74       26.57      3.35 o
   0   4   9      146.72      146.87      6.27 o
   1   4   9        9.23        7.14      2.84 o
   2   4   9       43.95       42.05      4.09 o
   3   4   9        0.07        0.01      2.82 o
   4   4   9        1.93       -0.27      4.46 o
  -8   5   9       21.45       21.06      2.85 o
  -7   5   9       11.25        9.90      2.60 o
  -6   5   9       30.58       36.60      3.35 o
  -5   5   9      100.09      106.67      6.90 o
  -4   5   9      157.00      144.34      5.76 o
  -3   5   9       45.69       41.76      3.62 o
  -2   5   9       11.26       10.38      2.83 o
  -1   5   9       12.91       12.76      2.92 o
   0   5   9       14.94       13.89      3.21 o
   1   5   9      178.78      175.50      7.03 o
   2   5   9       89.58       82.74      5.21 o
  -9   0  10      436.95      454.41     29.17 o
  -8   0  10        0.94        1.01      3.32 o
  -7   0  10        1.77       -3.17      3.17 o
  -6   0  10      261.14      242.76     14.53 o
  -5   0  10      373.39      369.76     13.07 o
  -4   0  10       15.29       18.09      4.15 o
  -3   0  10       43.08       25.62      4.39 o
  -2   0  10      153.04      142.55     10.91 o
  -1   0  10      138.97      160.79      8.74 o
   0   0  10      181.18      162.16     19.83 o
   1   0  10       47.41       53.76      6.06 o
   2   0  10      125.78      130.53      8.10 o
   3   0  10       34.46       47.66      8.76 o
  -9   1  10       12.91        6.65      2.55 o
  -8   1  10        4.71        8.29      2.63 o
  -7   1  10        0.27        0.32      2.33 o
  -6   1  10        5.25        0.05      2.22 o
  -5   1  10       13.03       19.28      2.92 o
  -4   1  10       38.20       39.51      3.43 o
  -3   1  10        1.69       -1.08      2.19 o
  -2   1  10      109.94      106.28      4.98 o
  -1   1  10       24.80       24.11      4.21 o
   0   1  10       63.34       58.87      4.17 o
   1   1  10       27.15       31.13      8.02 o
   2   1  10       18.91       17.95      3.81 o
  -8   2  10      100.07      103.19      4.88 o
  -7   2  10        2.61        3.92      3.04 o
  -6   2  10      208.23      219.76      9.18 o
  -5   2  10      233.80      254.41      7.51 o
  -4   2  10        1.79        1.31      2.35 o
  -3   2  10        3.75        8.21      2.71 o
  -2   2  10      255.11      288.32      9.36 o
  -1   2  10      506.65      502.56     13.29 o
   0   2  10       53.88       58.21      4.79 o
   1   2  10       16.12       17.83      3.66 o
  -6   3  10      102.36      113.73      5.66 o
  -5   3  10        0.05       -1.58      2.55 o
  -4   3  10      104.66      108.07      5.74 o
  -3   3  10        0.02       -0.79      3.70 o
  -2   3  10       21.06       20.74      3.59 o
  -1   3  10       15.22       14.91      3.40 o
   0   3  10        0.07       -2.13      4.16 o
 
